# Supplementary material for: Ecotype‐specific phenolic acid accumulation and root softness in Salvia miltiorrhiza are driven by environmental and genetic factors
Source: Plant Biotechnol J. 2025 Mar 19;23(6):2224–41. doi: 10.1111/pbi.70048 (PMC12120906; doi:10.1111/pbi.70048)
Supplement: Supplementary file 3 — Table S1 Basic information on germplasm resources of S. miltiorrhiza with different ecotypes. Table S2 Investigation of the meteorological environment in different S. miltiorrhiza production regions. Table S3 Comparative metabolomic analysis of Sm.SC and Sm.SD. Table S4 Statistics of the whole‐genome sequencing data based on the PacBio platform. Table S5 Hi‐C assisted assembly data statistics. Table S6 Genomic orthologous identification of S. miltiorrhiza and its related species. Table S7 Comparative transcriptomics analysis of Sm.SC and Sm.SD. Table S8 Comparative analysis of key enzyme genes and metabolites in the phenolic acid metabolic pathway in Sm.SC and Sm.SD. Table S9 Gene‐metabolite regulatory network of phenolic acid metabolism pathway constructed based on integrative omics analysis. Table S10 Data statistics for population resequencing of Sm.SC and Sm.SD. Table S11 Single nucleotide polymorphism (SNP) statistics on HIC_ASM_6 in Sm.SC and Sm.SD population resequencing. Table S12 Statistics of large segment variation (Indel) located on HIC_ASM_6 in Sm.SC and Sm.SD population resequencing. Table S13 Population differentiation (Fst) statistics of Sm.SC and Sm.SD on HIC_ASM_6. Table S14 Statistics of the peaks of interaction with SmWRKY40 in phenolic acid metabolism clusters of Sm.SC and Sm.SD based on DAP‐seq. [file PBI-23-2224-s001.xlsx]

## Sheet: Table S1
Table S1. Basic information on germplasm resources of S. miltiorrhiza with different ecotypes.
Number	Name	Type	Province	County	Town	City	East (°)	North (°)
1	SCZJ-1	Cultivar	Sichuan	Zhongjiang County	Wadian Town	Deyang City	104.594	31.172
2	SCZJ-2	Cultivar	Sichuan	Zhongjiang County	Wadian Town	Deyang City	104.594	31.172
3	SCZJ-3	Cultivar	Sichuan	Zhongjiang County	Jiexing Town	Deyang City	104.666	31.1034
4	SCZJ-4	Cultivar	Sichuan	Zhongjiang County	Hexing Town	Deyang City	104.613	30.954
5	SCZJ-5	Cultivar	Sichuan	Zhongjiang County	Hexing Town	Deyang City	104.613	30.954
6	HNYC-1	Cultivar	Henan	Yichuan County	Pingping Town	Luoyang City	112.376	34.3819
7	HNYC-2	Cultivar	Henan	Yichuan County	Pingping Town	Luoyang City	112.376	34.3819
8	HNSX-Y	Wild	Henan	Song County	Checun Town	Luoyang City	112.13	33.7985
10	SDXT	Cultivar	Shandong	Xintai County	Xijiayu Town	Tai'an City	117.57	35.6766
11	SDMY-1	Cultivar	Shandong	Mengyin County	Liuguanzhuang Town	Linyi City	118.035	35.7009
12	SDMY-2	Cultivar	Shandong	Mengyin County	Liancheng Town	Linyi City	117.866	35.7031
13	SDLQ	Cultivar	Shandong	Linqu County	Xinzhai Town	Weifang City	118.625	36.3873
14	SDJN	Cultivar	Shandong	Jiyang County	Zhengjia Town	Jinan City	117.096	36.8173
15	SDPY	Cultivar	Shandong	Pingyi County	Yangcheng Town	Linyi City	117.772	35.6073
16	SXSZ	Cultivar	Shaanxi	Shangzhou County	Yangyuhe Town	Shangluo City	109.885	33.8663
9	SXQW	Cultivar	Shaanxi	Quwo County	Beidong Town	Linfen City	111.554	35.6202
17	SXSY-Y	Wild	Shaanxi	Shanyang County	Yangdi Town	Shangluo City	109.617	33.3205
18	SXZA-Y	Wild	Shaanxi	Zhen'an County	Gaofeng Town	Shangluo City	109.3	33.3088
19	SXSN-Y	Wild	Shaanxi	Shangnan County	Jinsixia Town	Shangluo City	110.585	33.4563
20	SXDF-Y	Wild	Shaanxi	Danfeng County	Zhulin Guan Town	Shangluo City	110.432	33.4707
21	SXSZ-Y	Wild	Shaanxi	Shangzhou County	Sansanlipu Town	Shangluo City	109.886	33.7902
22	SXZS-Y	Wild	Shaanxi	Zhashui County	Fenghuang Town	Shangluo City	109.382	33.5321

## Sheet: Table S2
Table S2. Investigation of the meteorological environment in different S. miltiorrhiza production regions.
Meteorological investigation	Province	Name	Max wind speed (m/s)	Min pressure (hPa)	Max pressure (hPa)	Max temperature (℃)	Mean pressure (hPa)	Average wind speed (m/s)	Mean temperature (℃)	Average water pressure (hPa)	Average relative humidity (%)	Average min temperature (℃)	Average max temperature (℃)	Days with precipitation ≥0.1mm (d)	Sunshine duration (d)	Max daily precipitation (mm)	Max daily precipitation (%)
	Sichuan	SCZJ	9.2	953.1	994	38.5	972.44	1.41	17.77	17.74	80.91	14.6	22.33	123	1084.4	112.2	19
	Shandong	SDJN	15.7	977.6	1028.2	36.6	1002.33	2.99	14.75	13.45	64.29	10.76	19.72	79	2141	151.8	9
	Shandong	SDMY	9.6	993.2	1041.6	36.6	1014.6	1.98	14.23	12.63	62.38	9.63	19.78	76	2330.3	120.1	10
	Shandong	SDXT	10.6	982.2	1035.7	37.2	1012.4	1.88	14.45	12.47	61.26	9.58	19.98	74	2326.2	120.8	9
	Shandong	SDLQ	11.6	979.9	1028.8	38.3	1001.9	1.83	14.55	12.52	60.74	9.53	20.39	69	2321.1	121.4	9
	Shandong	SDPY	13.5	976.1	1024.3	37.2	996.64	2.46	15.37	12.01	54.43	11.38	20.43	76	2363.4	113.8	9
	Shaanxi	SXQW	15.8	956.8	1004.4	38.6	977.97	3.12	15.29	12.44	58.9	11.39	20.23	88	2210.4	62.6	5
	Henan	HNYC	9.5	943.8	990.8	38.5	963.96	1.49	14.87	10.45	51.02	10.02	21.04	66	2288	32	5
	Shaanxi	SXSZ	12.1	912.1	952.1	36.7	930.8	2	13.37	11.74	66	8.88	19.68	106	1958.7	55.1	6
	Shaanxi	SXZA-Y	10.7	916.9	957.3	36.9	936.22	1.44	14.15	13.38	73.02	9.58	21.33	116	1903.3	53.5	9
	Shaanxi	SXSY-Y	11.4	914.4	955.2	26.6	932.4	1.82	13.68	12.52	68	9.24	20.23	109	1922.47	54.4	8
Nnutrient investigation	Province	Name	N（g/kg）	P（g/kg）	K（g/kg）	Available N（mg/kg）	Available P（mg/kg）	Available K（mg/kg）	Na（mg/kg）	Al（mg/kg）	Mn（mg/kg）	Ca（mg/kg）	Zn（mg/kg）	Cu（c）	B（mg/kg）	Mg（mg/kg）
	Sichuan	SCZJ	1.59±0.04	0.51±0.03	10.22±0.22	66.85±2.12	15.48±0.31	87.62±3.26	6026.9±97.5	4344.2±108.3	318.08±10.52	842.25±19.65	57.49±1.02	7.68±0.06	1716.64±25.29	736.67±16.89
	Shandong	SDPY	2.52±0.06	0.56±0.02	16.89±0.31	30.68±0.83	63.29±2.20	206.67±6.45	10277.8±133.1	3373.3±67.5	266.67±9.21	2927.5±95.23	57.25±1.24	4.86±0.02	1140±21.47	276.71±9.51
	Shandong	SDLQ	2.52±0.07	0.46±0.01	14.51±0.25	29.63 ±0.61	23.22±0.15	230.48±6.73	6700.3±119.2	4785±88.6	340.83±15.63	1408.08±40.36	57.13±1.12	8.26±0.07	1034.17±17.76	1166.42±22.53
	Shandong	SDMY	1.00±0.04	0.67±0.02	9.27±0.22	62.07±1.51	22.31±0.21	63.81±1.86	8720.5±120.4	10423.3±201.3	802±24.81	13614.17±365.56	96.52±2.85	41.56±0.89	870.58±9.96	4463.72±82.69
	Shandong	SDXT	4.97±0.09	0.36±0.02	25.46±0.42	10.66±0.17	20.03±0.17	387.62±7.56	4343.4±88.6	8887.5±151.8	330.25±17.56	63844.17±836.15	55.07±1.35	17.08±0.22	1140.46±28.72	2097.92±50.36
	Shandong	SDJN	2.64±0.05	0.64±0.03	13.24±0.17	21.05±0.29	18.67±0.18	173.33±6.73	5858.6±90.2	8388.3±126.3	393.42±12.62	6925.83±312.50	85.12±2.28	9.23±0.42	1576.75±34.28	1217.33±25.78
	Shaanxi	HNYC	2.70±0.06	0.49±0.01	13.40±0.20	45.15±0.57	28.23±1.12	201.90±6.73	4764.3±80.7	6459.2±198.8	426.17±11.35	28710.83±563.88	64.54±1.36	10.23±0.56	428.5±8.85	3465.5±78.12
	Henan	SXQW	2.61±0.03	0.56±0.02	20.70±0.33	3.80±0.06	36.42±1.20	420.95±7.96	5816.5±69.8	7135±185.2	455.32±9.88	15693.33±434.26	127.83±3.68	9.13±0.08	669.38±20.88	1730.83±33.65
	Shaanxi	SXSZ	2.05±0.07	0.59±0.01	16.10±0.26	33.02±0.32	48.72±1.32	282.86±7.20	5984.8±77.6	6192.5±195.6	453.83±12.02	17355.83±222.54	110.88±2.85	8.68±0.05	615.33±10.05	1606.42±36.58
	Shaanxi	SXZA-Y	1.35±0.02	0.19±0.01	14.67±0.25	55.42±1.22	17.76±0.29	182.86±5.87	4932.7±59.5	8695±188.4	412.08±9.61	1459.25±18.65	77.99±1.75	11.52±0.18	892.42±12.65	1850.5±28.54
	Shaanxi	SXSY-Y	2.40±0.04	0.51±0.03	17.05±0.38	49.12±1.05	33.69±1.08	311.43±7.12	5690.2±66.3	6860.8±153.8	803.33±21.75	4845.83±132.24	91.23±2.31	19.08±0.28	596.17±7.69	2764.17±42.76
Soil investigation	Province	Name	Large granular soil mass (2~0.02 mm, %)	Middle granular soil mass (0.02~0.002 mm, %)	Small granular soil mass (＜0.002 mm, %)	Soil texture
	Sichuan	SCZJ	58.52	19.58	21.9	Sandy clay loam
	Shandong	SDJN	33.25	34.75	32	Loamy clay
	Shandong	SDMY	80.57	10.35	9.08	Sandy loam soil
	Shandong	SDXT	44.5	32	23.5	Clay loam soil
	Shandong	SDLQ	45.8	25.6	28.6	Loamy clay
	Shandong	SDPY	82.11	4.54	13.35	Sandy loam soil
	Shaanxi	SXQW	31.73	38.02	30.25	Loamy clay
	Henan	HNYC	33	37.78	29.22	Loamy clay
	Shaanxi	SXSZ	31.75	38.75	30.5	Loamy clay
	Shaanxi	SXZA-Y	28.6	36.28	35.12	Loamy clay
	Shaanxi	SXSY-Y	45.24	29.82	24.94	Clay loam soil

## Sheet: Table S3
Table S3. Comparative metabolomic analysis of Sm.SC and Sm.SD.
Index	Compounds	Class I	Class II	Sm.SD_1	Sm.SD_2	Sm.SD_3	Sm.SC_1	Sm.SC_2	Sm.SC_3	VIP	P-value	FDR	Fold_Change	Log2FC	Type
MWS5164	N,N'-Dimethylarginine;SDMA*	Amino acids and derivatives	Amino acids and derivatives	400194	322075	391547	287870	308060	235333	1.05426	0.0466517	0.135536	0.74632	-0.422134	down
pme3388	Homoarginine	Amino acids and derivatives	Amino acids and derivatives	140194	128831	127489	101078	106055	82552.7	1.15905	0.0203818	0.104264	0.730582	-0.452882	down
MW0158713	TyrMe-Thr-OH	Amino acids and derivatives	Amino acids and derivatives	320684	381941	293121	172689	210482	220319	1.19772	0.0205899	0.10491	0.606069	-0.722446	down
pmb2591	N-Acetyl-L-Tryptophan	Amino acids and derivatives	Amino acids and derivatives	27418.7	29477	20878.6	11735.9	13795.2	20066	1.07052	0.0409831	0.131886	0.586274	-0.770352	down
mws5037	L-Alanyl-L-leucine	Amino acids and derivatives	Amino acids and derivatives	45497.9	41863.3	57573.9	26351.3	32959.8	24363.6	1.17005	0.0308198	0.123279	0.577326	-0.792543	down
MW0151159	His-Val-Tyr-Asp	Amino acids and derivatives	Amino acids and derivatives	9.78346e+06	7.57043e+06	8.5607e+06	5.37044e+06	3.85984e+06	4.61598e+06	1.20705	0.00916233	0.0735511	0.534304	-0.904267	down
MW0145699	Asn-Asp-Glu-Arg	Amino acids and derivatives	Amino acids and derivatives	1.00189e+07	8.17889e+06	7.88428e+06	4.50057e+06	3.93179e+06	4.84032e+06	1.24715	0.0138928	0.0860681	0.508882	-0.974596	down
MW0152486	Leu-Ser-Glu-Lys	Amino acids and derivatives	Amino acids and derivatives	4.40429e+06	4.8995e+06	3.80405e+06	2.12678e+06	2.44052e+06	2.09993e+06	1.2618	0.0135127	0.0854698	0.508645	-0.97527	down
MW0158710	TyrMe-Phe-OH	Amino acids and derivatives	Amino acids and derivatives	171728	191590	167378	70109.2	72316.8	121915	1.15637	0.0209198	0.105338	0.498103	-1.00548	down
MW0158690	Tyr-HoPhe-OH	Amino acids and derivatives	Amino acids and derivatives	925452	989438	672613	297272	421809	304261	1.23183	0.0203485	0.104264	0.395494	-1.33827	down
MW0155398	Phe-Tyr-Val-Lys	Amino acids and derivatives	Amino acids and derivatives	1.05111e+06	872713	1.30707e+06	279349	382059	400313	1.24418	0.0217248	0.105662	0.328615	-1.60553	down
MW0155408	Phe-Val-His-Arg	Amino acids and derivatives	Amino acids and derivatives	333866	298241	401230	84560.5	104046	114219	1.27064	0.0103329	0.075992	0.293057	-1.77075	down
MW0144208	Abu-Met-OH	Amino acids and derivatives	Amino acids and derivatives	1.21552e+06	1.24578e+06	1.51917e+06	332600	354530	353056	1.28863	0.00927981	0.0735511	0.261322	-1.9361	down
MW0149739	Gln-Leu-Glu-Lys	Amino acids and derivatives	Amino acids and derivatives	695017	392784	441294	131193	127115	69483.3	1.22818	0.045341	0.135193	0.21437	-2.22183	down
mws0221	L-Cystine	Amino acids and derivatives	Amino acids and derivatives	52583.4	39222.6	46123.6	3012.8	6866.78	18667.4	1.12167	0.00440838	0.0589621	0.206968	-2.27252	down
MW0155448	Phe-HoPhe-OH	Amino acids and derivatives	Amino acids and derivatives	1.02213e+06	1.70835e+06	1.0624e+06	179640	169914	237607	1.2702	0.0395965	0.131291	0.154806	-2.69146	down
MW0109888	Thr-Phe	Amino acids and derivatives	Amino acids and derivatives	6.73811e+06	6.76396e+06	4.95022e+06	823949	1.01237e+06	590034	1.28018	0.0100511	0.0756495	0.131493	-2.92694	down
MW0150976	His-Ile-Lys-Arg	Amino acids and derivatives	Amino acids and derivatives	82773.4	85788.7	49674.7	2843.64	5417.89	13866.6	1.2075	0.0228791	0.107283	0.101395	-3.30194	down
MW0145251	Arg-Ala-Leu-Lys	Amino acids and derivatives	Amino acids and derivatives	680028	358733	411696	29367.1	41171.2	50233.7	1.27334	0.0463704	0.135536	0.0832647	-3.58615	down
MW0158449	Tyr-Glu-Arg-Arg	Amino acids and derivatives	Amino acids and derivatives	56686.2	36873.5	43670.6	6383.79	2244.77	1712.7	1.23899	0.0139943	0.0860681	0.0753569	-3.73012	down
MW0144778	Ala-Tyr-Ile-Asp	Amino acids and derivatives	Amino acids and derivatives	506450	693867	808395	52008.5	31664.2	25629.4	1.27745	0.0181119	0.0964965	0.054414	-4.19988	down
pmn001365	Salvianolic acid K	Phenolic acids	Phenolic acids	1.76845e+07	1.81306e+07	1.76284e+07	1.61628e+07	1.653e+07	1.5628e+07	1.22412	0.00882236	0.0730833	0.904147	-0.145371	down
Zmdn003987	Methyl salvianolate H	Phenolic acids	Phenolic acids	3.99522e+07	3.46953e+07	3.70162e+07	2.66037e+07	2.65016e+07	3.03591e+07	1.1963	0.0097269	0.0749472	0.747463	-0.419926	down
Sasn005860	Monomethyl Lithospermate	Phenolic acids	Phenolic acids	4.74477e+07	4.15729e+07	4.47666e+07	3.21245e+07	3.07561e+07	3.69331e+07	1.17646	0.0112375	0.0775753	0.746063	-0.422631	down
Wadn006082	methyl lithospermate	Phenolic acids	Phenolic acids	4.48743e+07	4.01536e+07	4.08992e+07	2.87928e+07	2.98707e+07	3.32714e+07	1.22469	0.00481388	0.0600099	0.730065	-0.453904	down
Hmtn001302	Glucosyloxybenzoic acid	Phenolic acids	Phenolic acids	512913	625068	643958	377846	392188	510909	1.05168	0.046784	0.135536	0.718848	-0.476241	down
Ymjm000147	p-Hydroxyphenyl 6-O-(E)-caffeoyl-β-D-allopyranoside	Phenolic acids	Phenolic acids	115588	116568	117605	73237.4	72939.8	97215.7	1.15104	0.0471281	0.135964	0.695882	-0.523085	down
Zmgn004894	Methyl 4-hydroxybenzoate	Phenolic acids	Phenolic acids	33342.3	39587.6	39897.5	25793.4	21005.3	30956.4	1.07198	0.0347427	0.128359	0.689151	-0.537107	down
mws0027	Syringic acid	Phenolic acids	Phenolic acids	442895	493570	463784	335126	330627	296165	1.25566	0.00179879	0.047689	0.686962	-0.541698	down
Smcn000644	Leonuriside A	Phenolic acids	Phenolic acids	11103.9	8746.08	10859.3	7638.96	6320.94	6823.82	1.16125	0.0295523	0.121547	0.676789	-0.563223	down
Hmbn002692	6'-O-Feruloyl-D-sucrose	Phenolic acids	Phenolic acids	31987.1	31343.7	30204.7	23688.8	15650.4	21174.5	1.12714	0.0381994	0.130212	0.64696	-0.628251	down
Lman003972	6-O-Caffeoylarbutin	Phenolic acids	Phenolic acids	149357	149053	123479	88049.7	91225.3	84784.4	1.25365	0.02151	0.105662	0.625898	-0.676001	down
mws0458	Vanillin; 4-Hydroxy-3-Methoxybenzaldehyde	Phenolic acids	Phenolic acids	230564	223139	289856	170024	158978	117906	1.13818	0.0228937	0.107283	0.601039	-0.73447	down
mws0180	2,5-Dihydroxybenzoic acid; Gentisic Acid*	Phenolic acids	Phenolic acids	686108	642304	672972	421270	338905	438498	1.23127	0.00593704	0.0662884	0.598922	-0.739561	down
MWSmce686	Danshensu; Salvianic Acid A	Phenolic acids	Phenolic acids	3.26575e+07	3.61158e+07	3.24066e+07	1.95232e+07	2.05465e+07	1.96065e+07	1.28668	0.00474516	0.0600099	0.589803	-0.761694	down
mws0639	2,3-Dihydroxybenzoic Acid*	Phenolic acids	Phenolic acids	1.4109e+06	1.2751e+06	1.50945e+06	850603	712430	879825	1.23603	0.00305497	0.0528124	0.582264	-0.780254	down
mws0183	3,4-Dihydroxybenzoic acid (Protocatechuic acid)*	Phenolic acids	Phenolic acids	1.24156e+06	1.17242e+06	1.43613e+06	764261	648347	786390	1.23444	0.00806789	0.0704706	0.571151	-0.808056	down
Sazp002185	Multifidol Glucoside	Phenolic acids	Phenolic acids	218267	229513	261976	111108	131144	151052	1.22278	0.00398163	0.0578878	0.55414	-0.851679	down
MWSHC20168	Methyl cumalate	Phenolic acids	Phenolic acids	495032	481679	562841	279898	226358	307007	1.23002	0.00220855	0.0481087	0.528247	-0.920715	down
MWSslk216	Sibiricose A5	Phenolic acids	Phenolic acids	33800.9	31265.2	38020.4	15807.4	19161.4	18845.6	1.25615	0.00477933	0.0600099	0.522031	-0.937792	down
Lazn003578	Trans-coniferyl aldehyde	Phenolic acids	Phenolic acids	191907	224675	192771	119646	110508	85652.8	1.23087	0.00275553	0.0512769	0.518265	-0.948239	down
mws0906	Coniferin	Phenolic acids	Phenolic acids	508210	412970	453818	162989	313352	235534	1.13239	0.0180429	0.0964965	0.517728	-0.949734	down
pmn001419	1-O-p-Coumaroyl-β-D-glucose	Phenolic acids	Phenolic acids	131716	153656	168095	56856.3	64046.9	94243.1	1.18407	0.00712225	0.0681471	0.474447	-1.07568	down
MWS5206	4-Hydroxyphenyllactic Acid	Phenolic acids	Phenolic acids	4.40165e+06	3.37833e+06	4.09278e+06	2.34692e+06	1.76965e+06	1.4239e+06	1.19302	0.00673356	0.0678482	0.466654	-1.09957	down
pmn001695	Trihydroxycinnamoylquinic acid	Phenolic acids	Phenolic acids	903621	879504	1.11331e+06	483648	442232	355166	1.24458	0.00772093	0.069059	0.442283	-1.17696	down
Lmcn002982	Methyl 3-O-Methyl Gallate	Phenolic acids	Phenolic acids	85769.4	62168.9	64445	19742.8	34099	35686.3	1.17189	0.0144024	0.087643	0.42154	-1.24626	down
Wmcn000039	decaffeoylverbascoside	Phenolic acids	Phenolic acids	135859	116970	146755	48889.6	64084.8	41483	1.24629	0.00223388	0.0481087	0.386547	-1.37129	down
Ymjm000116	6-O-Acetylarbutin	Phenolic acids	Phenolic acids	13783.2	17115.5	18614.4	4551.5	5000.46	5869.37	1.27075	0.0110762	0.0772391	0.31146	-1.68288	down
Lmzn001582	5'-Glucosyloxyjasmanic acid	Phenolic acids	Phenolic acids	556231	476493	677765	152679	142589	208493	1.25364	0.012927	0.0851191	0.294513	-1.7636	down
Walp003918	1-O-p-Coumaroylsedoheptulose	Phenolic acids	Phenolic acids	592397	798954	908557	159869	278550	204825	1.23841	0.0173165	0.0951557	0.279683	-1.83814	down
MWSmce064	Hematoxylin	Phenolic acids	Phenolic acids	54472.7	55376.5	37615.1	6285.57	9450.41	15821.1	1.21988	0.0101926	0.0756495	0.213998	-2.22433	down
Smfn005554	clinopodic acid A	Phenolic acids	Phenolic acids	2.70292e+06	1.93606e+06	3.47948e+06	376750	631190	362937	1.25182	0.0330217	0.127108	0.168859	-2.56611	down
Lmhn002926	p-Coumaroylmalic acid	Phenolic acids	Phenolic acids	452450	336815	584070	59132.4	71730.8	49823	1.27447	0.0299639	0.121869	0.131567	-2.92613	down
pmn001459	Sibiricose A6	Phenolic acids	Phenolic acids	61783.7	40868.5	30121.9	4237.9	3561.04	938.964	1.22385	0.0455542	0.135193	0.0658103	-3.92554	down
Lasp008338	3'-Isoprenyl-2',4',6'-trihydroxyphenylethanone	Phenolic acids	Phenolic acids	1.13462e+06	801259	714443	53255.2	94579.2	21956.6	1.24496	0.0208308	0.105302	0.0640644	-3.96433	down
Sasn005261	Isorinic acid	Phenolic acids	Phenolic acids	3.54571e+06	2.11311e+06	4.14188e+06	201879	180212	175093	1.2821	0.0360988	0.128862	0.0568514	-4.13666	down
Lmhn003074	Feruloylmalic acid	Phenolic acids	Phenolic acids	395912	271205	540608	16546.9	20206.1	20873.7	1.28357	0.0388061	0.130437	0.047715	-4.38941	down
pmb0751	Trans-5-O-(p-Coumaroyl)shikimate	Phenolic acids	Phenolic acids	120724	67817.2	134633	5407.29	6740.93	3115.51	1.2718	0.0368335	0.129573	0.0472308	-4.40413	down
Lmmn003663	5-Glucosyloxy-2-Hydroxybenzoic acid methyl ester	Phenolic acids	Phenolic acids	166318	127301	197863	5569.49	911.524	5162.25	1.23608	0.0154968	0.0916953	0.0236901	-5.39957	down
Lmhn002321	Vnilloylcaffeoyltartaric acid	Phenolic acids	Phenolic acids	308789	241790	494385	9	9	9	1.29618	0.0439668	0.135	2.58382e-05	-15.2401	down
MWS2984	8-Azaguanine	Nucleotides and derivatives	Nucleotides and derivatives	18389.5	19107.4	22878.4	15403.7	15513.7	11090.6	1.062	0.038548	0.130212	0.695781	-0.523295	down
Wayn002636	N-(1-Deoxy-1-fructosyl)Tryptophan	Nucleotides and derivatives	Nucleotides and derivatives	71795.3	59083.9	60574.2	33061.6	43614.9	44521.5	1.16923	0.0128257	0.0848912	0.633042	-0.659627	down
mws0572	5-Methylcytosine	Nucleotides and derivatives	Nucleotides and derivatives	411860	351810	404298	157621	228874	216468	1.21761	0.00312289	0.0528124	0.51625	-0.953858	down
pme1109	Guanine	Nucleotides and derivatives	Nucleotides and derivatives	114831	119293	167586	69853.5	46386.6	74658.3	1.14494	0.0344185	0.128097	0.475214	-1.07335	down
Hmhp001812	2'-O-Methyladenosine	Nucleotides and derivatives	Nucleotides and derivatives	62464.7	70842.6	53532	38765.7	27281.4	19985.4	1.15546	0.010719	0.0768893	0.460462	-1.11884	down
ML10180524	Cytarabine	Nucleotides and derivatives	Nucleotides and derivatives	354057	285582	464865	244530	131916	121234	1.08834	0.0402757	0.131291	0.450592	-1.15011	down
pmb0197	N7-Methylguanosine	Nucleotides and derivatives	Nucleotides and derivatives	44406.4	45800.7	40468.3	16458.8	24190.9	17813.6	1.24911	0.00195553	0.047689	0.447393	-1.16039	down
pme0040	Adenine	Nucleotides and derivatives	Nucleotides and derivatives	4.42826e+06	4.2112e+06	6.17843e+06	2.91656e+06	1.62348e+06	1.89223e+06	1.1516	0.0260532	0.115015	0.434088	-1.20394	down
pmc0281	Ribosyladenosine	Nucleotides and derivatives	Nucleotides and derivatives	525444	494303	481751	183291	238077	186354	1.27813	0.000292874	0.0235031	0.404744	-1.30492	down
mws0884	Cyclic 3',5'-Adenylic acid	Nucleotides and derivatives	Nucleotides and derivatives	15657.8	10729.6	11624	4701.7	4402.54	4751.86	1.26344	0.0330887	0.127108	0.364524	-1.45592	down
mws1715	Cordycepin (3'-Deoxyadenosine)*	Nucleotides and derivatives	Nucleotides and derivatives	40273.9	32465.6	52865.4	19074.6	11206.7	15393.4	1.19097	0.0333552	0.127108	0.363638	-1.45942	down
pme1178	Guanosine	Nucleotides and derivatives	Nucleotides and derivatives	1.18875e+06	802028	1.36024e+06	579067	304302	318925	1.15417	0.0302642	0.122164	0.358784	-1.47881	down
Lmcp002302	N6-(2-Hydroxyethyl)adenosine	Nucleotides and derivatives	Nucleotides and derivatives	49081	40695	36645.5	11087.2	16461	12880.7	1.26429	0.0076388	0.069059	0.319795	-1.64478	down
pme1184	2'-Deoxyguanosine	Nucleotides and derivatives	Nucleotides and derivatives	40973.6	39293.9	46290.8	16395.3	10728.9	12227.4	1.26109	0.000538524	0.0288303	0.310937	-1.68531	down
Zmsp001773	(2r,3s,4r,5s)-2-(6-aminopurin-9-yl)-5-(hydroxymethyl)oxolane-3,4-diol	Nucleotides and derivatives	Nucleotides and derivatives	2.60793e+07	1.74116e+07	2.84657e+07	7.17066e+06	7.51141e+06	7.1583e+06	1.25365	0.0379793	0.130212	0.303521	-1.72013	down
pmb0374	2-Aminopurine	Nucleotides and derivatives	Nucleotides and derivatives	146788	96360	167441	49216.2	37482.9	35461.5	1.22943	0.0403005	0.131291	0.297525	-1.74892	down
MWS5083	Flavin Single Nucleotide(FMN)	Nucleotides and derivatives	Nucleotides and derivatives	1.67585e+06	1.14642e+06	1.49875e+06	405940	430071	426056	1.27519	0.0222935	0.106436	0.292076	-1.77558	down
mws0248	Uridine	Nucleotides and derivatives	Nucleotides and derivatives	486121	349123	594344	104186	47861.9	70935.3	1.24061	0.0248737	0.11207	0.155977	-2.68059	down
mws0976	β-Pseudouridine	Nucleotides and derivatives	Nucleotides and derivatives	83199.7	80446.6	101930	19445.5	9990.57	5337.12	1.22269	0.00149423	0.0446183	0.130935	-2.93308	down
pmb0964	Isopentenyladenine-7-N-glucoside	Nucleotides and derivatives	Nucleotides and derivatives	1.30438e+06	1.32864e+06	1.38126e+06	85751.1	139299	136009	1.28811	3.63062e-06	0.00466172	0.0899437	-3.47483	down
Hmpn005101	Sieboldin	Flavonoids	Chalcones	15625.6	11954.7	10624.1	8944.18	4120.93	5932.74	1.06652	0.0357674	0.128706	0.497268	-1.0079	down
Labp005025	Malonyl isoSakuranin	Flavonoids	Flavanones	97130.9	72088.9	84376.7	27119.9	25420.1	14283.2	1.23631	0.00418842	0.0589621	0.263502	-1.92411	down
Lmyp004081	Isovitexin-2''-O-rhamnoside	Flavonoids	Flavones	138520	124039	118960	84152.6	93138.4	103304	1.172	0.0140766	0.0860681	0.735469	-0.443264	down
MWSHY0018	Nobiletin (5,6,7,8,3',4'-Hexamethoxyflavone)	Flavonoids	Flavones	7370.4	6673.65	7228.26	4027.58	3995.29	5412.23	1.18158	0.0173676	0.0951557	0.631577	-0.662969	down
NK10256198	3,5,7,2'-Tetrahydroxyflavone; Datiscetin	Flavonoids	Flavones	144735	114170	114587	76923.7	64505.3	61927.6	1.22937	0.0172146	0.0951557	0.544474	-0.877066	down
MWSslk237	Hispidulin-7-O-glucoside(Homoplantaginin)	Flavonoids	Flavones	119905	171498	161707	99990.3	74462.9	70614.8	1.15485	0.0285513	0.120592	0.540857	-0.886681	down
Zmxp005470	Tricin-7-O-(6''-O-malonyl)glucoside	Flavonoids	Flavones	70680.5	55655.9	53177.1	32977.6	24745.2	24971.5	1.23128	0.014054	0.0860681	0.460658	-1.11823	down
pmp000575	Acacetin-7-O-glucoside (Tilianin)*	Flavonoids	Flavones	161454	110034	98200.3	49451.8	45020.9	27256.2	1.19858	0.0391331	0.130448	0.329275	-1.60264	down
pmp000573	Acacetin-7-O-galactoside*	Flavonoids	Flavones	191476	149987	140219	56617.2	62246.7	33626	1.22465	0.00779871	0.069059	0.316578	-1.65937	down
pmp000588	Diosmetin-7-O-(6''-malonyl)glucoside	Flavonoids	Flavones	21290.9	28774.9	31284	3021.63	2750.12	1916.12	1.28233	0.0137696	0.0860681	0.094504	-3.40348	down
pmb3006	Apigenin-7-O-glucoside(Cosmosiin)	Flavonoids	Flavones	150668	133794	76855.7	7254.72	4651.15	2703.14	1.27035	0.0349666	0.128645	0.0404326	-4.62834	down
pmp000589	Quercetin-7-O-(6''-malonyl)glucoside	Flavonoids	Flavonols	397463	595811	451899	148354	153186	232616	1.21448	0.0214338	0.105662	0.369614	-1.43591	down
Lmmn004912	3-O-Methylquercetin	Flavonoids	Flavonols	109597	70872.7	53245.8	4203.2	3605.66	2844.16	1.28422	0.0465536	0.135536	0.0455811	-4.45542	down
Zmdn002049	Epicatechin-4'-O-β-D-glucopyranoside*	Flavonoids	Flavanols	440793	259694	232820	18568.1	19059.1	10754.4	1.27891	0.0454706	0.135193	0.051839	-4.26982	down
HJN041	Epicatechin glucoside*	Flavonoids	Flavanols	394477	255101	194824	16344.4	12054.4	7781.27	1.2771	0.0447199	0.135	0.042847	-4.54466	down
Zajn002491	catechin-4-β-D-galactopyranoside*	Flavonoids	Flavanols	375564	274658	186228	12754.6	15067.4	6116.57	1.27325	0.0390692	0.130448	0.0405745	-4.62328	down
Zmdn002353	Epicatechin-6-C-β-D-glucopyranoside	Flavonoids	Flavanols	454606	305755	228319	13482.2	9921.57	6003.01	1.28012	0.0403894	0.131291	0.0297435	-5.07128	down
MWS20166	2-hydroxy-3-methyl-anthraquinone	Quinones	Anthraquinone	104401	59205.8	77718.6	23977.1	17004.9	8892	1.20153	0.0297242	0.121547	0.206667	-2.27462	down
MWS20177	5-hydroxy-anthraquinone-2-carboxylic acid	Quinones	Anthraquinone	199570	243547	179005	40480.9	32688.2	20587.9	1.26725	0.00724105	0.0681471	0.150705	-2.7302	down
MWS20179	anthraquinone-2-aldehyde	Quinones	Anthraquinone	177702	135465	120422	12245.8	17204.8	7783.22	1.27481	0.0146343	0.0886342	0.0858734	-3.54164	down
mws4005	Tanshinone I	Quinones	PhenAnthraquinones	530526	508059	508290	397813	305802	284695	1.18202	0.028545	0.120592	0.638907	-0.646322	down
pmp000229	Methyltanshinonate	Quinones	PhenAnthraquinones	2.99484e+07	3.463e+07	3.02807e+07	1.16241e+07	1.08756e+07	5.19298e+06	1.20521	0.00128702	0.0434857	0.291935	-1.77628	down
Wadp010901	1,2,15,16-Tetrahydrotanshiquinone	Quinones	PhenAnthraquinones	8.30869e+06	9.29133e+06	7.07737e+06	3.04446e+06	2.66097e+06	1.49666e+06	1.22273	0.00257403	0.050847	0.29185	-1.7767	down
MWSmce450	Dihydroisotanshinone I*	Quinones	PhenAnthraquinones	2.05581e+07	1.72659e+07	1.60148e+07	5.84443e+06	5.53601e+06	3.39239e+06	1.25082	0.00290798	0.0525894	0.27439	-1.8657	down
mws4016	Tanshinone IIA	Quinones	PhenAnthraquinones	2.45716e+07	3.00914e+07	2.64314e+07	8.59081e+06	8.7471e+06	4.57277e+06	1.23585	0.000848583	0.0369098	0.270187	-1.88797	down
pmp001126	7-Hydroxy-5,6-dimethoxy-1,4-phenanthrenequinone	Quinones	PhenAnthraquinones	8144.04	14812.4	11491.9	1876.48	5102.42	1892.3	1.15969	0.0282659	0.120592	0.257522	-1.95723	down
Cmdp011651	Methylene tanshinquinone	Quinones	PhenAnthraquinones	2.18905e+07	1.70156e+07	1.72971e+07	5.89047e+06	5.10934e+06	3.21282e+06	1.24963	0.00446039	0.0590427	0.252879	-1.98348	down
mws4003	15,16-Dihydrotanshinone I*	Quinones	PhenAnthraquinones	2.14867e+07	1.75718e+07	1.69424e+07	6.03358e+06	5.0549e+06	2.98361e+06	1.23964	0.002308	0.0485815	0.251283	-1.99262	down
pmp000225	Tanshindiol C*	Quinones	PhenAnthraquinones	2.02853e+06	3.15013e+06	2.09655e+06	807159	632653	263587	1.17324	0.0222984	0.106436	0.234137	-2.09457	down
pmp000226	Tanshindiol B*	Quinones	PhenAnthraquinones	1.85039e+06	3.2669e+06	2.28106e+06	773754	618895	279865	1.18423	0.0337479	0.127824	0.226066	-2.14519	down
mws4012	Neoprzewaquinone A	Quinones	PhenAnthraquinones	292225	181972	171298	37118.1	37946.9	27372.7	1.27069	0.0417583	0.133798	0.158696	-2.65566	down
pmp000230	Trijuganone C	Quinones	PhenAnthraquinones	4.43593e+07	4.39382e+07	3.69711e+07	6.07666e+06	6.53713e+06	2.66192e+06	1.25614	0.000891124	0.0369098	0.121944	-3.03571	down
mws0096	Piperitol	Lignans and Coumarins	Lignans	61102	57861.5	78267.9	40068.9	39657	23555.3	1.11462	0.0207302	0.105208	0.523655	-0.933311	down
Lmmp122803	Balanophonin E glucoside	Lignans and Coumarins	Lignans	140893	188843	154198	40289.1	57243	60344.4	1.25475	0.00813553	0.0705812	0.326236	-1.61601	down
Lmmn002260	5'-Methoxyisolariciresinol-9'-O-glucoside	Lignans and Coumarins	Lignans	177996	180167	266879	52017.4	51433.1	38208.9	1.26381	0.0290374	0.121449	0.22664	-2.14153	down
Lmmn004685	Nectandrin B	Lignans and Coumarins	Lignans	26984.4	30772.5	24403.3	4958.59	9699.33	2647.37	1.19054	0.00155564	0.0446518	0.210629	-2.24723	down
HX1371	(7S,8R)-dihydrodehydrodiconferyl alcohol	Lignans and Coumarins	Lignans	100931	56622.6	107410	16499	21033.5	13865	1.24517	0.0446513	0.135	0.19398	-2.36602	down
Lmsp004450	Dehydrodiconiferyl alcohol	Lignans and Coumarins	Lignans	60244.7	52832.9	52954.7	6075.43	11482.6	9145.03	1.27452	0.000256609	0.0235031	0.16083	-2.63639	down
Jmbn003306	Clemastanin A	Lignans and Coumarins	Lignans	891818	938484	949821	121197	145619	110474	1.29455	1.99782e-05	0.00531045	0.13571	-2.8814	down
mad1424	Ditartaroyl-hydroxycoumarin	Lignans and Coumarins	Coumarins	370453	390480	446468	278246	262821	240277	1.23126	0.0123091	0.0823171	0.647129	-0.627875	down
Wagp012715	3-(1',1'-Dimethylallyl)scopoletin	Lignans and Coumarins	Coumarins	1.48505e+06	1.75833e+06	1.46138e+06	1.18554e+06	1.04608e+06	672148	1.05878	0.0381712	0.130212	0.617198	-0.696195	down
Cmpp007319	7-Methoxy-5-Prenyloxycoumarin	Lignans and Coumarins	Coumarins	11317.3	8471.68	11326.5	5040.97	8072.26	5085.52	1.08771	0.0357945	0.128706	0.584877	-0.773794	down
Lbhp011919	Esculin 6'-Malonate	Lignans and Coumarins	Coumarins	51997.7	53617.6	35487.3	18172.5	20942.7	17702.3	1.24354	0.0365794	0.12926	0.402668	-1.31234	down
Cmpp003619	6,7-Dihydroxy-4-methylcoumarin	Lignans and Coumarins	Coumarins	207973	168130	161013	51815.1	48320.8	58523.7	1.2818	0.0106875	0.0768893	0.295392	-1.7593	down
pmb1207	O-Feruloyl 3-hydroxycoumarin	Lignans and Coumarins	Coumarins	234113	248126	245946	38320.5	46771.2	16056.5	1.24012	0.000337348	0.0240642	0.138905	-2.84783	down
Lhqp101807	Osthole	Lignans and Coumarins	Coumarins	57111.5	43418.6	27826.9	6763.83	4544.83	4550.54	1.26394	0.0463484	0.135536	0.123555	-3.01677	down
pmn001380	Eucommiol	Others	Alcohol compounds	38724	34256.3	37984.3	26243.3	21665.1	31237.5	1.08082	0.0427497	0.135	0.713253	-0.487514	down
MWSmce412	Senkyunolide A	Others	Lactones	63779.1	59134.1	44631.7	25806.1	42277.1	35961.7	1.05262	0.0495687	0.14019	0.620997	-0.687342	down
MW0151221	HoPhe-Phe-OH	Others	Lactones	273517	388186	390623	173761	179165	249033	1.11271	0.0389653	0.130448	0.572028	-0.805843	down
Lmzn001840	Synargentolide E	Others	Lactones	105197	137560	73347.5	7681.91	6720.21	3148.76	1.26872	0.0323814	0.127108	0.0555224	-4.17079	down
Zjbn102543	Bletilols B	Others	Others	1.69934e+06	1.65149e+06	1.85893e+06	1.12256e+06	1.19462e+06	981966	1.24502	0.00197589	0.047689	0.633264	-0.659121	down
Haxp007330	p-Methoxycinnamic acida	Others	Others	38570.8	40193	37312.2	11022	22068.7	14239.2	1.19795	0.0152889	0.0913067	0.40775	-1.29424	down
zjgp122326	Pyridine-4-formyl-O-β-D-glucopyranoside	Others	Others	140243	180285	139618	39867.3	29829.4	82085.1	1.1459	0.00857288	0.0724131	0.329856	-1.60009	down
Wchn004015	3-Hydroxy-1-(4'-hydroxy-3'-methoxyphenyl)-propan-1-one	Others	Others	80377.9	59383.2	50841.8	11847.4	19205.9	23217	1.2181	0.0239124	0.109438	0.28473	-1.81233	down
Wafn003834	Hydroxygeranyl 6-O-xylopyranosyl-glucopyranoside	Others	Others	2.27478e+06	1.99108e+06	2.55333e+06	863884	530229	538588	1.24763	0.00197065	0.047689	0.283421	-1.81898	down
Wcjp001256	Lopac-A-9251	Others	Others	2.37187e+07	1.49929e+07	2.64951e+07	6.13794e+06	5.9898e+06	5.76314e+06	1.24761	0.0449123	0.135	0.274372	-1.8658	down
Zmcp102206	(Z)-3,8-Dihydro 6,6·;7,3'a-diligustilide	Others	Others	132951	112656	140094	40909.6	32910.1	27134.2	1.27096	0.00222153	0.0481087	0.261741	-1.93379	down
Zasn010433	9,12-Octadecadienoic acid,ethyl ester	Others	Others	263339	171891	211341	102224	29302.3	35542.4	1.13472	0.0109829	0.0770603	0.258391	-1.95237	down
Zmsp002859	Comolactones A	Others	Others	696920	489086	360366	68678.2	104469	149245	1.22003	0.0466405	0.135536	0.208483	-2.262	down
Lmdn000248	Verbascose	Others	Saccharides	130328	111966	102979	72238.1	66886.9	73073	1.24194	0.0259914	0.115015	0.614581	-0.702324	down
pmb2653	DMelezitose O-rhamnoside	Others	Saccharides	7.8927e+06	7.24999e+06	6.98284e+06	3.08326e+06	4.6226e+06	4.06889e+06	1.21612	0.00543687	0.0617782	0.53218	-0.910015	down
Lmmn000214	Solatriose	Others	Saccharides	4.3615e+06	3.76124e+06	4.53394e+06	1.24607e+06	2.28852e+06	2.63851e+06	1.10494	0.0184512	0.097898	0.487734	-1.03583	down
Hmqp001042	Butyl beta-D-glucoside	Others	Saccharides	115840	106909	144252	35182.3	75409	61469.8	1.10968	0.0163962	0.0942481	0.46883	-1.09286	down
MA10039641	Lactobiose	Others	Saccharides	1.08929e+07	1.15929e+07	1.21512e+07	3.19021e+06	4.86238e+06	6.06757e+06	1.20123	0.00667625	0.0678482	0.407662	-1.29455	down
mws1589	D-Panose	Others	Saccharides	2.62744e+06	2.68674e+06	2.36505e+06	830561	1.00954e+06	1.26468e+06	1.252	0.000881995	0.0369098	0.404308	-1.30647	down
pme2125	Raffinose	Others	Saccharides	1.3729e+07	1.39111e+07	1.23283e+07	4.10326e+06	5.87727e+06	5.8075e+06	1.259	0.000515121	0.0288303	0.395012	-1.34003	down
mws2523	Trehalose 6-phosphate	Others	Saccharides	141390	109354	86183.8	39903.1	37602.9	39532.8	1.25369	0.044272	0.135	0.347371	-1.52545	down
mws1333	Melibiose	Others	Saccharides	4.21673e+06	4.7232e+06	4.39011e+06	1.00652e+06	1.5862e+06	1.94011e+06	1.22548	0.00220099	0.0481087	0.340047	-1.5562	down
mws5038	Isomaltulose	Others	Saccharides	1.28034e+07	1.37787e+07	1.25656e+07	2.56415e+06	3.96794e+06	5.23875e+06	1.23127	0.00212659	0.0481087	0.300677	-1.73371	down
mws0264	D-Trehalose	Others	Saccharides	6.8267e+06	6.7359e+06	5.72926e+06	1.44887e+06	1.75858e+06	2.57968e+06	1.24732	0.000769653	0.0352941	0.299977	-1.73707	down
MWS1983	Maltitol	Others	Saccharides	328556	314445	305696	71000	100558	106767	1.2728	0.000240983	0.0235031	0.293377	-1.76917	down
mws1155	D-Mannitol	Others	Saccharides	45536.6	34142.2	26041.6	10527	7314.24	11629	1.22959	0.0402603	0.131291	0.278756	-1.84293	down
MWSmce203	D-Cellobiose	Others	Saccharides	145062	171380	140574	13876.1	28210.8	59727.2	1.15719	0.00300089	0.0527827	0.22278	-2.16631	down
mws0214	D-Sorbitol	Others	Saccharides	132136	88733.4	120478	15816.2	20072.7	29310.1	1.25556	0.0132196	0.0854698	0.191005	-2.38832	down
MWS0442	Maltotriose	Others	Saccharides	1.07619e+07	1.02936e+07	9.8941e+06	1.49006e+06	1.44314e+06	1.11954e+06	1.29334	0.000101548	0.0138737	0.130946	-2.93295	down
MW0114263	Digalacturonate	Others	Saccharides	1.2105e+06	1.54132e+06	883035	66617.7	199433	157921	1.23715	0.0260666	0.115015	0.116641	-3.09986	down
Lagp003275	Malonyl roseoside	Others	Ketone compounds	167235	207089	167362	56329.7	93952.4	71149.6	1.22762	0.00384878	0.0578878	0.408783	-1.29059	down
MW0129528	1-(2-Hydroxy-4-methoxyphenyl)-3-phenylpropan-1-one	Others	Ketone compounds	97465	129475	107622	53042.8	44618	19709.2	1.13389	0.00630607	0.0669174	0.350818	-1.51121	down
pmp000220	Miltipolone	Others	Ketone compounds	6.45974e+06	4.5752e+06	4.50246e+06	1.83835e+06	1.2986e+06	1.44602e+06	1.25637	0.0238216	0.109438	0.294964	-1.76139	down
MWS0434	Trans-dehydrorosinone	Others	Ketone compounds	38510.5	22874.8	23274.9	11388.1	5199.09	6552.75	1.18675	0.0445108	0.135	0.273327	-1.8713	down
pma1751	N-(beta-D-Glucosyl)nicotinate	Others	Vitamin	285392	289970	261801	192011	172918	183013	1.27111	0.00158027	0.0446518	0.654522	-0.611486	down
mws0133	Nicotinamide	Others	Vitamin	276404	169770	256860	72145.2	75518	90676.8	1.23577	0.0385369	0.130212	0.339016	-1.56057	down
pme2289	Retinol (Vitamin A1)	Others	Vitamin	6.20884e+06	3.86516e+06	5.31636e+06	1.5695e+06	1.40168e+06	1.42654e+06	1.26241	0.0323845	0.127108	0.285745	-1.8072	down
Smbp007068	Scutehenanine A	Alkaloids	Pyridine alkaloids	22765	17940.6	15962.3	5903.07	4133.97	5883.7	1.25839	0.0154867	0.0916953	0.280948	-1.83162	down
MWStz073	5-Hydroxy-2-pyrrolidinone	Alkaloids	Pyrrole alkaloids	702590	602333	702817	395784	360764	381295	1.26817	0.00842866	0.0724131	0.566728	-0.819271	down
Hmgp006095	Lyciumamide C	Alkaloids	Phenolamine	19015.9	12644.4	10697.6	4176.52	4003.35	1018.79	1.12329	0.0337142	0.127824	0.217165	-2.20314	down
pmp001253	Cannabisin F	Alkaloids	Phenolamine	106392	126533	62242.1	9218.21	6420.09	7234.07	1.27695	0.0408436	0.131886	0.0774896	-3.68985	down
mws1433	N-Feruloyltyramine; Moupinamide*	Alkaloids	Phenolamine	1.02263e+06	1.01705e+06	617118	44567.6	42985	38441.2	1.29146	0.0243841	0.110633	0.0474232	-4.39826	down
MWStz221	N-Cis-Feruloyltyramine*	Alkaloids	Phenolamine	1.04399e+06	1.05649e+06	695787	52101.3	39967	27013.8	1.28545	0.0168042	0.0951128	0.0425861	-4.55347	down
MWSmce475	Quinidine	Alkaloids	Quinoline alkaloids	76524.6	83901.6	79477.8	40393.6	21398.3	17242.5	1.18728	0.0117353	0.0795879	0.329441	-1.60191	down
Ladp002935	3-quinolinecarboxylic acid	Alkaloids	Quinoline alkaloids	120852	68421	113810	31708.4	24675.7	32350.4	1.22682	0.0462673	0.135536	0.292773	-1.77214	down
MWSslk108	O-Acetyl-L-carnitine	Alkaloids	Alkaloids	2.11971e+06	1.63763e+06	1.42034e+06	1.05352e+06	1.17511e+06	724229	1.09233	0.0481694	0.137749	0.570304	-0.810197	down
Lszp210010	Tatarine	Alkaloids	Alkaloids	1.94945e+06	1.83352e+06	2.33417e+06	914589	1.20072e+06	1.03166e+06	1.23585	0.0095715	0.0749378	0.514452	-0.958893	down
HJN016	Cannabisin D	Alkaloids	Alkaloids	31830.2	32271.4	21240.7	5748.8	1836.08	2899.52	1.23094	0.0134975	0.0854698	0.122851	-3.02502	down
Wbjp006632	Tribulusamide A	Alkaloids	Alkaloids	201050	276251	146221	25986.1	25120.7	16179.4	1.27217	0.0381129	0.130212	0.107913	-3.21206	down
Wbjp005706	6-Hydroxy-6-methyl-indolo[2,1-b]quinazolin-12-one	Alkaloids	Alkaloids	116693	143792	87285.7	8413.27	8467.86	6661.78	1.29037	0.0219219	0.106218	0.0676966	-3.88477	down
Zmtn001624	N-Acetylisatin	Alkaloids	Plumerane	162381	104599	147463	18637.4	31176.8	36374.5	1.24223	0.0173285	0.0951557	0.207963	-2.2656	down
pmp000207	Indigo	Alkaloids	Plumerane	208502	223667	162255	33587.8	30513.6	12468	1.24291	0.00606032	0.0665082	0.128813	-2.95665	down
Jmmn002533	coleoside-B	Terpenoids	Monoterpenoids	1.89632e+06	2.58253e+06	2.12462e+06	1.21048e+06	1.45048e+06	1.08354e+06	1.19454	0.024298	0.110633	0.567049	-0.818455	down
Lmdn003699	6-O-Trans-Caffeoyl Ajugol	Terpenoids	Monoterpenoids	1.51279e+06	1.21904e+06	1.2938e+06	629191	555102	609928	1.27506	0.0101639	0.0756495	0.4457	-1.16586	down
Saln000494	6-O-E-P-Methoxycinnamoyl Scandoside Methyl Ester	Terpenoids	Monoterpenoids	1.58661e+07	2.0791e+07	1.5954e+07	2.88323e+06	5.69828e+06	9.37015e+06	1.1156	0.0101417	0.0756495	0.341214	-1.55125	down
Lmcp003522	Baldrinal	Terpenoids	Monoterpenoids	153950	166248	124230	51830.6	42012.7	57475.9	1.26321	0.0091695	0.0735511	0.340481	-1.55435	down
Lhyp080702	Leopersin C(15-epi-leopersin C)	Terpenoids	Monoterpenoids	75472	50472.4	78503.4	18196.1	12436.5	35852.7	1.12131	0.0170267	0.0951557	0.325195	-1.62062	down
Lmnn102603	Nuezhengalaside	Terpenoids	Monoterpenoids	530566	466109	688788	173199	114665	194174	1.23184	0.0170598	0.0951557	0.285997	-1.80593	down
Saln000499	7-O-(4''-O-glucosyl)coumaroyl-loganic acid	Terpenoids	Monoterpenoids	1.31711e+07	1.27821e+07	1.10893e+07	1.82462e+06	3.47543e+06	4.45168e+06	1.2132	0.00093185	0.0373905	0.263258	-1.92545	down
Lmdn003674	6-O-p-HydroxybenzoylAjugol	Terpenoids	Monoterpenoids	146249	229651	287461	36489.3	21668	16767.8	1.24801	0.0385826	0.130212	0.112948	-3.14627	down
Qmxp082614	Isoscoparin G	Terpenoids	Ditepenoids	211353	208853	277699	150007	108949	122557	1.18028	0.0248753	0.11207	0.546653	-0.871302	down
mws4019	Sugiol	Terpenoids	Ditepenoids	333530	401016	323598	189825	171728	80419.7	1.1186	0.0100922	0.0756495	0.417687	-1.25951	down
Zaxn005958	18-Oxoferruginol	Terpenoids	Ditepenoids	350727	453593	341022	204130	177166	82806.7	1.11253	0.0116006	0.0795879	0.405209	-1.30326	down
Zaxp004941	Dehydroabietic aldehyde	Terpenoids	Ditepenoids	2.10744e+06	3.50369e+06	2.73703e+06	1.34543e+06	1.24987e+06	659206	1.13626	0.0330769	0.127108	0.389847	-1.35902	down
pmp000970	Hispanolone	Terpenoids	Ditepenoids	175257	230121	178829	101191	63306.2	39893.7	1.1579	0.00732422	0.0681471	0.349861	-1.51515	down
Jmmp008850	14-deoxycoleon U	Terpenoids	Ditepenoids	86982.8	111623	60808.6	38832.3	33447.3	17014.1	1.13688	0.0438879	0.135	0.344213	-1.53863	down
Wmzn000626	14,15-dehydroajugareptansin	Terpenoids	Ditepenoids	430334	273800	434284	116678	141002	121392	1.24198	0.0386378	0.130212	0.332982	-1.58649	down
Wmzn000535	Ajugamarin B1	Terpenoids	Ditepenoids	435385	284143	424674	95335.1	143791	132617	1.23198	0.0259673	0.115015	0.324893	-1.62196	down
Wmzn000617	3β-hydroxyajugavensin	Terpenoids	Ditepenoids	403465	296832	402300	101395	125623	124338	1.26806	0.0157336	0.092581	0.318662	-1.6499	down
Qmdp112415	9,13-Epoxy-16-norlabda-13E-en-15-al(ISO)	Terpenoids	Ditepenoids	27687	19912.2	23724.5	13488.9	4713.77	3119.68	1.09051	0.0168151	0.0951128	0.298952	-1.74202	down
Qmxp101520	Hinokiol	Terpenoids	Ditepenoids	2.28723e+06	1.89387e+06	1.8897e+06	560618	562515	636343	1.28853	0.00673723	0.0678482	0.289826	-1.78674	down
Qmmp111801	3α,15-Dihydroxy-18(4→3)-abeo-abieta-4(19),8,11,13-tetraene	Terpenoids	Ditepenoids	3.09043e+06	2.23658e+06	2.17982e+06	872034	602884	643271	1.25768	0.0194522	0.10164	0.282169	-1.82537	down
Qmdp112513	Isolophanthin A(ISO2)	Terpenoids	Ditepenoids	84332	60384.2	71049.4	24127.7	14753.7	21438.5	1.24733	0.00926314	0.0735511	0.279562	-1.83876	down
MW0055263	Neoabietic acid	Terpenoids	Ditepenoids	372329	538821	311442	130742	143974	55559.2	1.16607	0.0342621	0.128097	0.270144	-1.8882	down
Hmqp005412	12-Hydroxyabietic Acid	Terpenoids	Ditepenoids	491247	398281	396189	181556	37950.1	98014	1.11337	0.00439649	0.0589621	0.246959	-2.01765	down
Qmxp082602	Phyllostachysin D	Terpenoids	Ditepenoids	151214	87104.3	103115	36306.5	19724.4	28070.7	1.22436	0.0401544	0.131291	0.24632	-2.0214	down
Qmxp082305	Longikaurin A(ISO)	Terpenoids	Ditepenoids	40938.2	34501.4	32038.9	5809.74	9804.33	4671.23	1.25807	0.00184249	0.047689	0.188738	-2.40554	down
Qmxp101517	Rabdoumbrosanin(ISO1)	Terpenoids	Ditepenoids	541086	418090	269102	144314	25328.6	45761.9	1.12879	0.0333608	0.127108	0.175371	-2.51152	down
pme3459	Cafestol	Terpenoids	Ditepenoids	914402	898069	676247	196573	152227	78454.2	1.23922	0.00510541	0.061265	0.171677	-2.54224	down
Smmp009329	Isorosmanol	Terpenoids	Ditepenoids	180850	109819	179647	33881.9	28964	17494.9	1.2454	0.0269908	0.117878	0.170823	-2.54942	down
Wbmn011437	Vitexilactone C	Terpenoids	Ditepenoids	1.86383e+07	3.17533e+07	1.68633e+07	4.08796e+06	5.51609e+06	1.42863e+06	1.17879	0.0498766	0.14032	0.164043	-2.60786	down
Qmxp082507	Parvifoline Z	Terpenoids	Ditepenoids	30929.7	34374	47545.8	10458.6	4742.61	3029.51	1.20297	0.0134449	0.0854698	0.161549	-2.62995	down
Wbmn009332	Callicarpic acid A	Terpenoids	Ditepenoids	3.20971e+06	5.26854e+06	3.44634e+06	808800	723609	390703	1.24674	0.0320068	0.126451	0.161273	-2.63242	down
Cmmn012461	Dehydroabietic acid	Terpenoids	Ditepenoids	5.22275e+06	3.14131e+06	3.36723e+06	752530	605408	486619	1.26824	0.0362312	0.128866	0.157234	-2.66902	down
Hmqn005002	12-Hydroxymethylabietate	Terpenoids	Ditepenoids	229499	212474	143162	36685.9	31015.8	20548.7	1.26577	0.0216717	0.105662	0.15082	-2.7291	down
Smbp008137	Scutebata S	Terpenoids	Ditepenoids	26962.5	21763.9	24134.7	5844.91	3251.66	1038.09	1.17713	0.000533355	0.0288303	0.139096	-2.84585	down
MWSmce335	Ingenol	Terpenoids	Ditepenoids	43075.4	51027	37672.8	6673.1	7979.88	2801.73	1.24112	0.00464651	0.0600099	0.132458	-2.91639	down
Jmmp010217	8,13-epoxy-labd-14-en-11-one	Terpenoids	Ditepenoids	46859.7	27791	28599.1	4813.07	2536.12	4367.13	1.25994	0.0377544	0.130212	0.113475	-3.13955	down
Qmxp101503	Liangshanin A	Terpenoids	Ditepenoids	470046	250980	405691	32173.5	41811.6	21481.4	1.26899	0.0330533	0.127108	0.0847298	-3.56099	down
Qalp010549	Sahandol II	Terpenoids	Ditepenoids	1.13829e+06	777652	548211	45408	47749.2	34304.1	1.28427	0.0452617	0.135193	0.0517262	-4.27296	down
Qmxp082304	Longikaurin A	Terpenoids	Ditepenoids	306984	153082	299161	14878.7	10611.6	3345.22	1.24381	0.0392156	0.130448	0.03798	-4.71862	down
Qmxp101601	Coetsoidin C	Terpenoids	Ditepenoids	5.90056e+06	2.54017e+06	4.96358e+06	173191	158375	58137	1.26179	0.0491828	0.139714	0.0290729	-5.10418	down
Lhyn080414	Leonotin	Terpenoids	Ditepenoids	648795	313280	636078	14736.1	20742.9	6920.25	1.26874	0.0418465	0.133798	0.0265302	-5.23622	down
Wbmn009020	7-Oxodehydroabietic acid	Terpenoids	Ditepenoids	37764.4	33514.2	20057.2	9	9	9	1.29719	0.0293981	0.121547	0.000295612	-11.724	down
Lmzn006284	2-Hydroxyursolic acid*	Terpenoids	Triterpene	3.6597e+07	4.26556e+07	3.04398e+07	1.74256e+07	2.14356e+07	1.66692e+07	1.22621	0.0230373	0.107401	0.506238	-0.982112	down
Zmpn008194	Corosolic acid	Terpenoids	Triterpene	6.23145e+07	5.87524e+07	5.14311e+07	2.82173e+07	3.29485e+07	2.54308e+07	1.25819	0.00287275	0.0525894	0.502015	-0.994198	down
Hmjn003948	2,3,6-Trihydroxyurs-12-en-28-oic acid (Madasiatic acid)	Terpenoids	Triterpene	4.73783e+06	3.27283e+06	3.45597e+06	945864	2.54974e+06	2.12614e+06	1.00597	0.0429704	0.135	0.49027	-1.02835	down
Lmzn106284	Alphitolic acid	Terpenoids	Triterpene	4.9422e+07	4.91255e+07	4.15996e+07	2.20267e+07	2.60716e+07	1.96181e+07	1.25797	0.00224807	0.0481087	0.483181	-1.04936	down
Sasp011349	orthosiphonoic acid	Terpenoids	Triterpene	222607	184101	143987	77104.5	93654.2	77819.1	1.22852	0.0409301	0.131886	0.45139	-1.14755	down
Hmbn005207	3,23-Dihydroxyolean-12-en-28-oic acid (Hederagenin)*	Terpenoids	Triterpene	3.27889e+07	3.33913e+07	3.2739e+07	1.50362e+07	1.52988e+07	1.15948e+07	1.27276	0.00312597	0.0528124	0.42388	-1.23827	down
Lhwp110126	3-Epialphitolic acid	Terpenoids	Triterpene	193519	160757	133133	68437.3	63817.9	69663.2	1.25991	0.0309195	0.123294	0.414269	-1.27136	down
Zbsp011826	3-Hydroxylup-20(29)-en-28-al (Betulinaldehyde)	Terpenoids	Triterpene	147688	133856	105132	46281.6	69958.8	38469.8	1.19972	0.00950553	0.0748779	0.400104	-1.32155	down
pmn001705	3,24-Dihydroxy-17,21-semiacetal-12(13)oleanolic fruit	Terpenoids	Triterpene	2.71035e+07	2.7032e+07	2.593e+07	1.13788e+07	1.13631e+07	9.18185e+06	1.28385	0.000288512	0.0235031	0.39872	-1.32655	down
Wmzn006169	3,16-Dihydroxyolean-12-en-28-oic acid (Echinocystic acid)	Terpenoids	Triterpene	7419.47	4265.13	6118.41	1543.56	3640.01	1416.68	1.09917	0.0353156	0.128706	0.370738	-1.43153	down
Wmnp000001	3,12-Dihydroxyoleanan-28,13-olide (Oleanderolide)	Terpenoids	Triterpene	43754.9	39667.8	30520.3	12280.6	14524.5	14032.6	1.26838	0.0221325	0.106436	0.358404	-1.48034	down
HJN110	3-Hydroxylup-20(29)-en-28-oic acid (Betulinic acid)	Terpenoids	Triterpene	9.56246e+06	1.19312e+07	6.95031e+06	2.93899e+06	3.81539e+06	3235617	1.23622	0.0466879	0.135536	0.351217	-1.50957	down
Zmjn014062	(23S)-3β-hydroxydammara-21-oic acid 21,23-lactone	Terpenoids	Triterpene	8.93379e+06	1.08176e+07	6.42411e+06	2.75936e+06	3194400	3.08064e+06	1.24753	0.0448934	0.135	0.345147	-1.53472	down
HX1191	3,4-Secodammara-4(28),20,24-trien-3,26-dioic acid	Terpenoids	Triterpene	1.44049e+06	924442	1.272e+06	335311	385751	430419	1.25388	0.0287412	0.120996	0.316608	-1.65923	down
Wmcn000052	Lup-20(29)-ene-1,3-diol (Glochidiol)	Terpenoids	Triterpene	457666	761301	747058	180926	214367	225439	1.2358	0.0431653	0.135	0.31573	-1.66324	down
Hmln003398	2,3,19,23-Tetrahydroxyurs-12-en-28-oic acid	Terpenoids	Triterpene	57681.3	35462	51076.4	17263.2	15654.5	10998.9	1.22939	0.029038	0.121449	0.304512	-1.71543	down
Lmyn011818	3,19-Epoxy-3,22-dihydroxydammara-20,24-dien-26-oic acid δ-lactone (Semialactone)	Terpenoids	Triterpene	202887	211378	195614	50458.4	63932.6	58370.4	1.29162	2.06793e-05	0.00531045	0.283271	-1.81974	down
Hmhn007023	2α,3α,19α-Trihydroxyursolic acid	Terpenoids	Triterpene	61004.5	37956.5	44771.9	10673.3	14449.8	14753.8	1.25385	0.0329486	0.127108	0.277438	-1.84976	down
Lmqp012453	3-Hydroxyurs-12-en-28-aldehyde (Ursolaldehyde)	Terpenoids	Triterpene	144667	110825	92684.9	23596.9	38993.2	28027.6	1.2526	0.0225229	0.107011	0.260263	-1.94196	down
Lmsp009971	1,19-Dihydroxy-2-oxo-nor-A(3)-urs-12-en-28-oic acid (Rubuminatus B)	Terpenoids	Triterpene	47068.8	29652.7	42827.2	6762.76	13314.9	10338.8	1.22786	0.0199593	0.103338	0.254427	-1.97467	down
Lhdp102526	19-Hydroxyursolic acid	Terpenoids	Triterpene	377468	322887	214291	67059.6	87489.9	76753.9	1.25748	0.0397983	0.131291	0.252888	-1.98343	down
Zjmp102713	2,3-Dihydroxylup-20(29)-en-28-oic acid	Terpenoids	Triterpene	213909	130138	145888	25661.4	36717.5	54812.1	1.22008	0.0302331	0.122164	0.239198	-2.06373	down
Hmbn004734	3,23-Dihydroxy-30-noroleana-12,20(29)-dien-28-oic acid (30-Norhederagenin)	Terpenoids	Triterpene	1.92248e+06	1.02402e+06	1.40314e+06	186326	386824	366278	1.21488	0.042012	0.133798	0.215978	-2.21104	down
pmp000441	3-Hydroxy-11-oxours-12-en-28-oic acid (11-Keto-ursolic acid)	Terpenoids	Triterpene	87185.5	64907.1	63792.9	15035.5	13192.1	17079.4	1.2809	0.0158628	0.092581	0.209866	-2.25246	down
HJN106	2-Carboxy-3-hydroxy-A(1)-norlupan-20(29)-en-28-oic acid (Ceanothic acid)	Terpenoids	Triterpene	113173	91486.4	95453.6	19110.8	23147	18779.4	1.29096	0.00526548	0.0613039	0.203381	-2.29775	down
Wbmn009545	2,3-Diacetoxy-18-hydroxyoleana-5,12-dien-28-oic acid	Terpenoids	Triterpene	175994	139891	166519	25383.6	33852.5	38614.6	1.27834	0.00336199	0.054643	0.20284	-2.30159	down
Lskp211486	2,19-Dihydroxy-3-oxo-24-norolean-12-en-28-oic acid	Terpenoids	Triterpene	200386	119200	180029	23171.5	31378.8	38719.3	1.25565	0.0275877	0.119671	0.186683	-2.42134	down
Lmmn008971	3-Hydroxycycloarta-24-ene-26-oic acid (Isomangiferolic acid)	Terpenoids	Triterpene	764259	629322	458460	97873.6	119310	90086.1	1.27886	0.0272979	0.118815	0.165909	-2.59154	down
Lmzn006582	2-Formyl-3-hydroxy-A(1)-norlup-20(29)-en-28-oic acid (Colubrinic acid)	Terpenoids	Triterpene	4.43128e+06	4.97529e+06	2.43868e+06	635027	760520	565571	1.25894	0.0499305	0.14032	0.165561	-2.59456	down
Smpn011792	2,3-Dihydroxy-12-ursen-28-oic acid*	Terpenoids	Triterpene	1.27255e+08	1.34638e+08	1.12588e+08	2.14366e+07	2.11295e+07	1.77178e+07	1.29425	0.00296298	0.0527827	0.16098	-2.63505	down
pmn001706	2,3-Dihydroxyolean-12-en-28-oic acid (2-Hydroxyoleanolic acid)*	Terpenoids	Triterpene	9.86998e+07	1.06441e+08	8.82794e+07	1.4104e+07	1.74537e+07	1.56149e+07	1.29475	0.00319312	0.0532463	0.160768	-2.63695	down
Wbmn009702	2,3,23-Trihydroxyurs-12-en-28-oic acid	Terpenoids	Triterpene	4.92865e+07	3.88961e+07	4.09304e+07	5.81078e+06	6.08429e+06	8.48942e+06	1.28302	0.00499308	0.0606733	0.157881	-2.66309	down
pmp000268	2-Hydroxymethyl-A(1)-nor-19,24-dihydroxyurs-2,12-dien-28-oic acid (Rosamultic acid)	Terpenoids	Triterpene	205664	110375	129783	17212.6	29008.9	21187	1.26071	0.0474472	0.136291	0.151201	-2.72546	down
pmn001479	16,23-Epoxy-11,24,25-trihydroxydammar-13(17)-en-3-one (Alisol F)	Terpenoids	Triterpene	2.93632e+06	2.04579e+06	1.94295e+06	227695	305453	411907	1.27041	0.0216125	0.105662	0.136469	-2.87335	down
Ymjm000096	Viburnenone B1 methyl ester	Terpenoids	Triterpene	239858	228404	129904	20427.3	31991.1	18324.8	1.26657	0.0355489	0.128706	0.118267	-3.07989	down
lsdp210004	Elaeocarpucin B	Terpenoids	Triterpene	269234	143593	192927	12175.3	22287.7	29313	1.25161	0.0364729	0.12926	0.105284	-3.24765	down
Lmsn011830	2,19-Dihydroxy-3-oxours-12-en-28-oic acid	Terpenoids	Triterpene	1.40713e+07	7.90851e+06	9.39667e+06	781103	1.10521e+06	1.2593e+06	1.27521	0.0361296	0.128862	0.100254	-3.31827	down
Zjmp102708	3-Hydroxyolean-12-ene-28,29-dioic acid (Serratagenic Acid)	Terpenoids	Triterpene	545384	296308	360924	8025.27	20297	30452	1.25213	0.0353797	0.128706	0.048872	-4.35485	down
Zbqn008164	Rubiarbonone E	Terpenoids	Triterpene	2.74325e+07	2.3452e+07	1.19415e+07	287877	764165	1.41138e+06	1.24182	0.0487384	0.138758	0.0392102	-4.67263	down
pmp000444	27,28-Dicarboxyl ursolic acid	Terpenoids	Triterpene	663084	374596	429681	7660.49	17674.7	30982.8	1.25703	0.0329285	0.127108	0.0383805	-4.70348	down
pmp000263	3-Hydroxyurs-12,19-dien-28-oic acid (Sanguisorbigenin)	Terpenoids	Triterpene	46454.4	21793.6	30452.7	9	9	9	1.29602	0.0449999	0.135	0.000273554	-11.8359	down
mws0237	Azelaic acid	Organic acids	Organic acids	240841	283274	261221	196029	187141	227512	1.11078	0.0282905	0.120592	0.777606	-0.362888	down
Wasn003258	Glucosyl 2-Hydroxy-4-Methylpentanoic Acid	Organic acids	Organic acids	94386.4	67498.1	87043.4	44333.3	48218.2	43145.6	1.22275	0.0382518	0.130212	0.545126	-0.875339	down
mws0341	2-Hydroxyisocaproic acid	Organic acids	Organic acids	161321	184344	136901	74479.2	85279.4	95873.2	1.22709	0.018081	0.0964965	0.529734	-0.91666	down
Zmsp00487	Allantoin	Organic acids	Organic acids	99702.4	96934.4	104401	51657.7	47730.6	58051.8	1.2723	0.00035792	0.0241879	0.52299	-0.935144	down
pme1654	Jasmonic acid	Organic acids	Organic acids	261946	405494	319006	120268	125858	144683	1.24233	0.0379086	0.130212	0.396179	-1.33577	down
Sazp003601	Tuberonic acid glucoside	Organic acids	Organic acids	572770	459086	673590	158192	145513	202112	1.25613	0.0174156	0.0951557	0.296589	-1.75346	down
MWSslk124	2-Benzylsuccinic Acid	Organic acids	Organic acids	354858	269792	278538	123682	56915.1	61639.2	1.20984	0.00365301	0.0572972	0.268202	-1.89861	down
pme3207	Muconic acid	Organic acids	Organic acids	3.61349e+06	2.75523e+06	2.7161e+06	448997	302235	441011	1.28084	0.0106102	0.0768893	0.131235	-2.92978	down
MW0139445	Psoromic acid	Organic acids	Organic acids	180215	158453	202871	9	9	9	1.29752	0.00500886	0.0606733	4.98579e-05	-14.2918	down
Lmhp011562	1-α-Linolenoyl-glycerol*	Lipids	Glycerol ester	320478	302588	341897	221153	89254.9	85858.6	1.0932	0.0437463	0.135	0.410655	-1.284	down
Walp012785	(Oxiran-2-yl)methyl octadeca-9,12-dienoate	Lipids	Glycerol ester	32435.7	22651.4	41627.5	15872	9482.55	9247.06	1.16072	0.0485257	0.13846	0.35777	-1.4829	down
Lmhp012042	2-Linoleoylglycerol*	Lipids	Glycerol ester	208993	165389	255805	88457.2	43379.1	45755	1.19856	0.0134256	0.0854698	0.281808	-1.82722	down
Hmyn007168	LysoPG 16:0	Lipids	Glycerol ester	285846	185731	248881	52054.9	48114.3	51508.1	1.2787	0.0227871	0.107283	0.210529	-2.24791	down
Lmhp008833	LysoPC 16:1(2n isomer)*	Lipids	LPC	1.30823e+06	929601	1.0948e+06	543091	653052	677483	1.19788	0.034397	0.128097	0.562205	-0.830831	down
pmb0865	LysoPC 18:3(2n isomer)*	Lipids	LPC	2.44328e+06	2.31208e+06	2.27457e+06	975185	1.42644e+06	1.28816e+06	1.22929	0.00742185	0.0685586	0.524867	-0.929977	down
pmb0854	LysoPC 18:3*	Lipids	LPC	2.53748e+06	2.2497e+06	2.10289e+06	735270	1.25012e+06	1.3294e+06	1.15961	0.00862866	0.0724131	0.481097	-1.0556	down
pmb2319	LysoPC 15:0*	Lipids	LPC	651347	529856	439677	217323	175317	216700	1.25172	0.0266572	0.116818	0.375931	-1.41146	down
pmp001251	LysoPC 18:2(2n isomer)	Lipids	LPC	804484	572442	793751	215688	270607	301466	1.24417	0.0178085	0.0960762	0.36291	-1.46232	down
Lmhp007598	LysoPC 19:2(2n isomer)*	Lipids	LPC	117092	104139	89166.9	35448.3	46263.9	27445.4	1.24224	0.00370379	0.0572972	0.35167	-1.50771	down
Lmhp007840	LysoPC 19:2*	Lipids	LPC	160179	97460.6	131397	39621.8	44079	35094.7	1.25354	0.0358854	0.128706	0.305358	-1.71143	down
pmb2260	LysoPC 15:1	Lipids	LPC	413136	290590	288321	122063	73720.5	103127	1.23541	0.0212471	0.105662	0.301307	-1.73069	down
pmb0855	LysoPC 16:0	Lipids	LPC	3.67451e+07	2.94586e+07	2.14887e+07	8.93129e+06	8.17737e+06	8.53687e+06	1.25885	0.0422025	0.133798	0.292449	-1.77374	down
Lmhp008718	LysoPC 17:2	Lipids	LPC	522289	425425	505960	94990.4	158565	158554	1.25042	0.00113494	0.0428607	0.283495	-1.8186	down
pmd0146	LysoPC 20:2(2n isomer)*	Lipids	LPC	668958	540845	633148	108981	118630	126919	1.29187	0.00519063	0.0613039	0.192371	-2.37804	down
Lmhp009129	LysoPC 15:0(2n isomer)*	Lipids	LPC	342925	213253	217123	51372.7	38139.3	57958.5	1.26036	0.0371149	0.129851	0.190703	-2.3906	down
pmb0863	LysoPC 16:2(2n isomer)	Lipids	LPC	55369.4	38299.6	50742	8941.4	9615.06	8196.25	1.28472	0.0159846	0.0928699	0.185254	-2.43242	down
pmd0147	LysoPC 20:2*	Lipids	LPC	705557	624372	554411	101998	98773.6	131367	1.28703	0.00500025	0.0606733	0.176262	-2.5042	down
Waln009920	1-(2,3-dihydroxypropoxy)-3-(((2-(dimethylamino)ethoxy)(hydroxy)phosphoryl)oxy)propan-2-yl (8E,11Z,14Z)-octadeca-8,11,14-trienoate*	Lipids	LPE	2.6882e+06	3.06499e+06	2.58963e+06	1.23048e+06	1.76432e+06	1.83943e+06	1.17001	0.00986232	0.0753763	0.579447	-0.787251	down
Waln010192	2-(2,3-dihydroxypropoxy)-3-(((2-(dimethylamino)ethoxy)(hydroxy)phosphoryl)oxy)propyl (8E,11Z,14Z)-octadeca-8,11,14-trienoate*	Lipids	LPE	2.65057e+06	2.95921e+06	2.83898e+06	1.18664e+06	1.66617e+06	1.7816e+06	1.19832	0.0089224	0.0734382	0.548531	-0.866354	down
Lmhp008801	LysoPE 18:3*	Lipids	LPE	6.50451e+06	7.27002e+06	6.08954e+06	3.31046e+06	3.54192e+06	3.18804e+06	1.28164	0.00693582	0.0681471	0.505457	-0.984341	down
Lmhp008589	LysoPE 18:3(2n isomer)*	Lipids	LPE	8.15153e+06	6.34843e+06	7.31989e+06	3.34505e+06	3.95614e+06	3.20954e+06	1.25719	0.00916265	0.0735511	0.481705	-1.05378	down
Waln010449	1-(2,3-dihydroxypropoxy)-3-(((2-(dimethylamino)ethoxy)(hydroxy)phosphoryl)oxy)propan-2-yl (E)-hexadec-9-enoate	Lipids	LPE	55137.5	53481.9	76527.3	31504.9	27244.5	27528	1.22639	0.0431107	0.135	0.465995	-1.10161	down
pmb0881	LysoPE 18:2*	Lipids	LPE	2.17761e+07	1.78689e+07	2.26418e+07	8.34427e+06	9.28483e+06	7.64843e+06	1.2715	0.00860574	0.0724131	0.405825	-1.30107	down
pmb0874	LysoPE 18:2(2n isomer)*	Lipids	LPE	401249	296202	404329	124964	146184	128548	1.26595	0.0194732	0.10164	0.362772	-1.46286	down
Waln011009	2-(2,3-dihydroxypropoxy)-3-(((2-(dimethylamino)ethoxy)(hydroxy)phosphoryl)oxy)propyl (11Z,14Z)-octadeca-11,14-dienoate*	Lipids	LPE	9.24844e+06	6.39777e+06	9.79661e+06	2.47501e+06	3.11268e+06	3.51739e+06	1.23046	0.0277887	0.119764	0.357864	-1.48252	down
Waln010743	1-(2,3-dihydroxypropoxy)-3-(((2-(dimethylamino)ethoxy)(hydroxy)phosphoryl)oxy)propan-2-yl (11Z,14Z)-octadeca-11,14-dienoate*	Lipids	LPE	8.8666e+06	7.49382e+06	1.03276e+07	2.37402e+06	3.27794e+06	3.30278e+06	1.2552	0.0108555	0.0770084	0.335534	-1.57547	down
Lmhp010514	LysoPE 20:2(2n isomer)*	Lipids	LPE	27193.8	24557.7	22524.9	8743.61	5584.42	8827.64	1.24938	0.000756852	0.0352941	0.31175	-1.68154	down
Waln011524	1-(2,3-dihydroxypropoxy)-3-(((2-(dimethylamino)ethoxy)(hydroxy)phosphoryl)oxy)propan-2-yl palmitate*	Lipids	LPE	1.99466e+06	1.46222e+06	1.18821e+06	467256	333474	405003	1.25388	0.0370941	0.129851	0.259571	-1.9458	down
Lmhp008440	LysoPE 15:1*	Lipids	LPE	39290.4	20201.9	40591.8	4257.76	5900.46	4933.94	1.25367	0.0494068	0.14004	0.150795	-2.72934	down
Lmhp008763	LysoPE 16:1(2n isomer)*	Lipids	LPE	1.2663e+06	656466	1.24213e+06	199689	127557	124168	1.24806	0.0434513	0.135	0.142631	-2.80964	down
Zmyn004714	Ricinoleic acid	Lipids	Free fatty acids	8425.12	12130.8	11309.9	7648.86	6778.37	4473.39	1.04554	0.0438698	0.135	0.593133	-0.753574	down
Hmcp004650	Hexadecanedioic acid	Lipids	Free fatty acids	89654.7	75783.2	63683.6	54614.7	45292.3	22550.3	1.00003	0.0455907	0.135193	0.534465	-0.903833	down
Lmyn011997	Erucic acid	Lipids	Free fatty acids	849864	1.34924e+06	1.25932e+06	597671	377780	402359	1.18245	0.0299926	0.121869	0.398392	-1.32774	down
mws1491	Linoleic acid*	Lipids	Free fatty acids	30291.5	22556.4	25753	13206.2	5157.79	6011.3	1.163	0.00629282	0.0669174	0.310115	-1.68913	down
Lmbn006152	(9Z,11E)-Octadecadienoic acid*	Lipids	Free fatty acids	30291.5	22556.4	25753	13206.2	5157.79	6011.3	1.163	0.00629282	0.0669174	0.310115	-1.68913	down
MW0063477	Sciadonic acid	Lipids	Free fatty acids	10932.8	11827.2	9417.72	2972.66	4118.36	1125.84	1.15395	0.00240988	0.0491156	0.255359	-1.9694	down
pmn001610	Eicosadienoic acid	Lipids	Free fatty acids	600306	341165	499228	211873	77927.3	72709.9	1.14789	0.0222957	0.106436	0.251621	-1.99067	down
MW0015274	8,11,14-Eicosatriynoic Acid	Lipids	Free fatty acids	27358.2	23884	30420.1	7701.33	4575.87	7987.73	1.24648	0.00195056	0.047689	0.248155	-2.01068	down
Lmbn003970	9,12,13-TriHOME; 9(S),12(S),13(S)-Trihydroxy-10(E)-octadecenoic acid	Lipids	Free fatty acids	28570.8	32169.7	28528.8	10016.9	7195.37	2710.71	1.17081	0.00200561	0.047689	0.223178	-2.16373	down
MW0012179	12-Hydroxyeicosapentaenoic acid, (12R)-	Lipids	Free fatty acids	65991	43742.3	38705.3	4410.7	1035.28	1406.64	1.24466	0.0284734	0.120592	0.0461647	-4.43706	down
MWS2684	12-HEPE; 12-Hydroxy-5,8,10,14,17-eicosapentaenoic acid	Lipids	Free fatty acids	17457.5	10477.9	13957.6	9	9	9	1.29673	0.0202152	0.104242	0.0006445	-10.5995	down
Hmsp000364	L-Cyclopentylglycine	Amino acids and derivatives	Amino acids and derivatives	54692.9	38870.6	39632.7	344274	335259	262340	1.28337	0.00730559	0.0681471	7.07131	2.82198	up
mws0224	DL-Methionine	Amino acids and derivatives	Amino acids and derivatives	359656	517713	326167	1.86902e+06	1.74542e+06	1.89782e+06	1.27453	6.50974e-05	0.0138737	4.58006	2.19537	up
MW0158703	TyrMe-HoPhe-OH	Amino acids and derivatives	Amino acids and derivatives	734794	584921	432456	2.91909e+06	2.5591e+06	2.53265e+06	1.26825	0.000318316	0.0240422	4.57195	2.19281	up
MW0146251	Asp-Ser-Asn-Lys	Amino acids and derivatives	Amino acids and derivatives	154250	163104	115424	510417	573331	679400	1.27199	0.00788022	0.0693028	4.07402	2.02645	up
Zmdp001857	γ-Glutamyltyrosine	Amino acids and derivatives	Amino acids and derivatives	7330.65	28457.8	36424.8	98003.6	106781	82563.9	1.098	0.00349698	0.0561266	3.97916	1.99247	up
mws0256	L-Valine	Amino acids and derivatives	Amino acids and derivatives	2.44794e+06	2.61676e+06	1.99592e+06	8.09833e+06	1.00106e+07	9.71547e+06	1.27982	0.00413495	0.0589621	3.94079	1.97848	up
mws0671	L-Homoserine	Amino acids and derivatives	Amino acids and derivatives	161620	231284	149382	643830	599012	634236	1.26669	0.000538883	0.0288303	3.46142	1.79136	up
pme0021	L-Phenylalanine	Amino acids and derivatives	Amino acids and derivatives	6.32958e+06	5.93136e+06	5.32778e+06	1.67149e+07	2.09448e+07	2.1936e+07	1.27906	0.0108554	0.0770084	3.38829	1.76056	up
MW0150836	His-Arg-Lys-Glu	Amino acids and derivatives	Amino acids and derivatives	2276.34	544.772	1819.79	5467.99	3608.07	4501.97	1.04431	0.0162785	0.0941511	2.92573	1.5488	up
mws0250	L-Tyrosine	Amino acids and derivatives	Amino acids and derivatives	570926	499949	475590	1.40909e+06	1.56741e+06	1.45892e+06	1.28651	0.000218912	0.0235031	2.8681	1.5201	up
MWS04559g	3-Hydroxy-L-phenylalanine	Amino acids and derivatives	Amino acids and derivatives	463942	475732	406811	1.10014e+06	1.37496e+06	1.15277e+06	1.27564	0.00873946	0.0728666	2.69432	1.42992	up
Zmdp001647	γ-Glutamyl-L-valine	Amino acids and derivatives	Amino acids and derivatives	44198.3	25557.6	37172.5	86121.6	100659	93005.6	1.22846	0.00144102	0.0440754	2.61657	1.38768	up
pmb0962	L-Lysine-Butanoic Acid	Amino acids and derivatives	Amino acids and derivatives	115432	39862.7	86876.5	168605	243087	208461	1.08501	0.0149771	0.0901549	2.56081	1.3566	up
Lmqp000427	N-Methyl-Trans-4-Hydroxy-L-Proline	Amino acids and derivatives	Amino acids and derivatives	53848.6	19308.3	23358.9	91346.2	77131.4	75082.8	1.0988	0.029673	0.121547	2.52353	1.33544	up
pme1210	L-Methionine	Amino acids and derivatives	Amino acids and derivatives	775120	995268	759430	2.07823e+06	1.90946e+06	2.06178e+06	1.26998	0.000420024	0.0269655	2.39127	1.25777	up
Zmdp000972	S-Methyl-L-cysteine	Amino acids and derivatives	Amino acids and derivatives	2.34144e+06	2.20724e+06	2.39947e+06	5.45233e+06	6.08252e+06	4.96266e+06	1.28251	0.0086217	0.0724131	2.37438	1.24755	up
pmb0034	L-α-Glutamyl-L-Glutamic Acid	Amino acids and derivatives	Amino acids and derivatives	81033.3	63693.4	73750.4	185938	169801	150725	1.26792	0.00383522	0.0578878	2.31815	1.21298	up
MW0110229	H-Tyr-tyr-tyr-OH	Amino acids and derivatives	Amino acids and derivatives	68145.1	69428.8	63132.1	133337	177049	148480	1.26466	0.0195822	0.101796	2.28626	1.19299	up
MW0144594	Ala-His-Leu-Asp	Amino acids and derivatives	Amino acids and derivatives	41670.1	103397	54857.9	121387	144229	185558	1.07226	0.0343661	0.128097	2.25672	1.17423	up
Zmmp000635	(2S)-2-amino-4-methyl-4-pentenoic acid	Amino acids and derivatives	Amino acids and derivatives	1.68344e+07	1.3205e+07	1.76677e+07	3.94616e+07	3.58607e+07	3.14843e+07	1.2538	0.00393446	0.0578878	2.2388	1.16272	up
Zmmp002946	(3-(carboxyamino)-2-methylpropanoyl)phenylalanine	Amino acids and derivatives	Amino acids and derivatives	648998	576081	487882	1.03499e+06	1.28069e+06	1.46855e+06	1.22768	0.0210335	0.105359	2.20917	1.14351	up
pmf0470	cis-4-Hydroxy-D-proline	Amino acids and derivatives	Amino acids and derivatives	1.24816e+07	1.00992e+07	9.41906e+06	1.92372e+07	2.53367e+07	2.45031e+07	1.23296	0.0111287	0.0772391	2.15866	1.11014	up
MW0158707	TyrMe-Met-OH	Amino acids and derivatives	Amino acids and derivatives	5.47754e+06	7.2055e+06	4.72253e+06	1.03729e+07	1.26056e+07	1.25718e+07	1.2052	0.00438236	0.0589621	2.04246	1.03031	up
mws4516	Pyroglutamic acid	Amino acids and derivatives	Amino acids and derivatives	8.30374e+06	6.09527e+06	9.39444e+06	1.52471e+07	1.71689e+07	1.5344e+07	1.21673	0.00401247	0.0578878	2.00728	1.00524	up
pme0006	L-Proline	Amino acids and derivatives	Amino acids and derivatives	3.02079e+06	3.18239e+06	3.24487e+06	7.19735e+06	6.51888e+06	5.16765e+06	1.24505	0.0327741	0.127108	1.99871	0.999067	up
pme3827	3,4-Dihydroxy-L-phenylalanine (L-Dopa)	Amino acids and derivatives	Amino acids and derivatives	193671	259622	225462	520688	381737	452097	1.22615	0.0166214	0.094853	1.9956	0.996822	up
MW0159000	Val-Glu-Thr-Glu	Amino acids and derivatives	Amino acids and derivatives	126419	209656	178927	336256	312747	332234	1.18413	0.0170357	0.0951557	1.90531	0.930024	up
ML10181668	Cycloleucine	Amino acids and derivatives	Amino acids and derivatives	2.73591e+07	2.0802e+07	2.93093e+07	5.22472e+07	4.97222e+07	4.52236e+07	1.22947	0.00253805	0.050847	1.89999	0.925991	up
pme0014	L-Glutamic acid	Amino acids and derivatives	Amino acids and derivatives	1.76385e+07	1.50119e+07	1.84653e+07	3.30729e+07	2.92214e+07	3.33017e+07	1.26642	0.00116955	0.0429057	1.87019	0.903183	up
MWS201483	Phe-Hyp	Amino acids and derivatives	Amino acids and derivatives	7591.13	8348.62	12470	14220.5	17044.6	19660.1	1.12131	0.0263897	0.116042	1.79253	0.841995	up
pme0193	L-Glutamine	Amino acids and derivatives	Amino acids and derivatives	1.38955e+06	1.03427e+06	665434	2.12287e+06	1.8136e+06	1.52919e+06	1.01864	0.0448365	0.135	1.76925	0.823141	up
pme0008	L-Citrulline	Amino acids and derivatives	Amino acids and derivatives	180524	159805	156103	297091	329959	245417	1.21966	0.0277958	0.119764	1.75748	0.813507	up
mws0263	5-Oxo-L-Proline	Amino acids and derivatives	Amino acids and derivatives	133713	105084	155346	192515	230217	237912	1.16418	0.011777	0.0795879	1.67616	0.74516	up
Zmdn001564	γ-Glutamylphenylalanine	Amino acids and derivatives	Amino acids and derivatives	67660.1	42672.8	47157.5	76910.4	93968.2	92807.7	1.11806	0.0239502	0.109438	1.6743	0.743559	up
MWSmce607	DL-Threonine	Amino acids and derivatives	Amino acids and derivatives	207686	170700	245826	352071	347152	317637	1.19195	0.0132143	0.0854698	1.62903	0.704015	up
pme0109	Methyldopa	Amino acids and derivatives	Amino acids and derivatives	764933	552220	770601	917803	1.25672e+06	1.18731e+06	1.10686	0.0333172	0.127108	1.61026	0.687294	up
MWSmce056	DL-Tryptophan	Amino acids and derivatives	Amino acids and derivatives	967404	875468	750807	1.21243e+06	1.4507e+06	1.32688e+06	1.1899	0.00766696	0.069059	1.53836	0.621395	up
MW0158444	Tyr-Gln-Thr-Lys	Amino acids and derivatives	Amino acids and derivatives	4.6997e+06	6.30407e+06	7.34397e+06	9.41859e+06	7.87713e+06	1.05763e+07	1.05874	0.0443616	0.135	1.5191	0.603216	up
Zazp002547	cyclo-(Gly-Phe)	Amino acids and derivatives	Amino acids and derivatives	971799	763784	743301	1.02847e+06	1.36651e+06	1.16827e+06	1.07754	0.0460204	0.135536	1.43744	0.523505	up
mws0219	L-Aspartic Acid	Amino acids and derivatives	Amino acids and derivatives	5.61822e+06	4.17093e+06	5.29362e+06	6.35106e+06	6.84431e+06	7.63433e+06	1.09466	0.0303506	0.122164	1.38103	0.465741	up
mws0282	L-Tryptophan	Amino acids and derivatives	Amino acids and derivatives	7.5036e+06	7.06441e+06	6.68562e+06	8.38707e+06	9.6486e+06	1.03444e+07	1.16096	0.0385422	0.130212	1.3353	0.417169	up
Lmqn005404	4-Hydroxybenzoyl-1-O-(6''-O-galloyl)glucoside	Phenolic acids	Phenolic acids	9	9	9	130086	73638.9	99126.8	1.29765	0.0251585	0.112556	11216.7	13.4534	up
mad2085	Caffeoyl-p-coumaroyltartaric acid	Phenolic acids	Phenolic acids	50787.8	72415.2	62707.8	360239	415863	492976	1.28494	0.00970594	0.0749472	6.82627	2.7711	up
pme0422	Isoferulic Acid*	Phenolic acids	Phenolic acids	528516	773343	345005	2.43693e+06	3.47647e+06	4.12154e+06	1.23696	0.0237865	0.109438	6.09336	2.60724	up
Lmhn003689	p-Coumaroylferuloyltartaric acid	Phenolic acids	Phenolic acids	27029.5	117998	40135.4	259959	329310	389662	1.16216	0.00604063	0.0665082	5.28686	2.40241	up
mws0014	Ferulic acid*	Phenolic acids	Phenolic acids	405036	610402	467269	1.96944e+06	2.66792e+06	3.14514e+06	1.26622	0.0225856	0.107011	5.24884	2.392	up
pme3443	Sinapinaldehyde	Phenolic acids	Phenolic acids	27185.4	122821	35461.1	268325	348181	341640	1.15398	0.00329011	0.0541603	5.16611	2.36908	up
mws1714	Chicoric Acid	Phenolic acids	Phenolic acids	2.33709e+06	1.90312e+06	1.83855e+06	7.27982e+06	7.94371e+06	1.04373e+07	1.27605	0.01883	0.0994969	4.22138	2.07772	up
MWS20154	Nepetoidin B	Phenolic acids	Phenolic acids	285737	307374	387209	1.32303e+06	1.29701e+06	1.46069e+06	1.28839	0.00023263	0.0235031	4.16265	2.0575	up
MWS3046	3-(3-Hydroxyphenyl)-3-hydroxypropanoic acid	Phenolic acids	Phenolic acids	532856	1.67692e+06	737061	3.46319e+06	3.53019e+06	4.24798e+06	1.16977	0.00431383	0.0589621	3.81472	1.93158	up
MWS20153	Nepetoidin A	Phenolic acids	Phenolic acids	358315	362524	475657	1.40985e+06	1.46837e+06	1.67831e+06	1.28455	0.00144172	0.0440754	3.80822	1.92912	up
Qazn002648	Forsythoside E	Phenolic acids	Phenolic acids	13143.9	17230	17519.9	33902.7	42097.1	53565.9	1.23471	0.0347888	0.128359	2.70527	1.43577	up
mws2212	Caffeic acid	Phenolic acids	Phenolic acids	3.26458e+06	6.15867e+06	4.58814e+06	1.0941e+07	1.21724e+07	1.47736e+07	1.20582	0.00611354	0.0665236	2.70402	1.4351	up
MWSmce001	5-Acetylsalicylic acid	Phenolic acids	Phenolic acids	1.67754e+06	3.52641e+06	2.55457e+06	6.78308e+06	6.14833e+06	7.76796e+06	1.18924	0.00393956	0.0578878	2.66795	1.41573	up
Lakn003294	2-β-D-Glucopyranosyloxy-5-hydroxyphenylacetic acidmethylester	Phenolic acids	Phenolic acids	55290.1	115839	71956.8	182962	239997	206086	1.17344	0.00642542	0.0676249	2.58775	1.3717	up
Lmsn004322	1,6-Di-O-caffeoyl-β-D-glucose*	Phenolic acids	Phenolic acids	61158.3	36040.6	89882.1	156674	136912	182207	1.14222	0.0097478	0.0749472	2.54325	1.34667	up
Wmmn000117	mudanoside B	Phenolic acids	Phenolic acids	457165	187575	582070	1.12539e+06	1.15462e+06	767363	1.04861	0.0237537	0.109438	2.48398	1.31265	up
Lmgp002593	3-hydroxybenzaldehyde	Phenolic acids	Phenolic acids	270104	446262	240514	750079	678930	903295	1.18132	0.00766454	0.069059	2.43741	1.28535	up
Sasn004359	Orthosiphoic Acid D	Phenolic acids	Phenolic acids	54656.4	98299.8	56415.8	173016	182054	148968	1.1842	0.00677016	0.0678482	2.40738	1.26747	up
MWSHC2024	Methyl caffeate	Phenolic acids	Phenolic acids	599217	518307	606157	1.14432e+06	1.14412e+06	1.6607e+06	1.23656	0.0465854	0.135536	2.29111	1.19605	up
MWSHC2067	Protocatechualdehyde	Phenolic acids	Phenolic acids	7.30286e+06	1.45214e+07	9.62366e+06	1.87582e+07	1.88778e+07	2.36491e+07	1.10842	0.0230862	0.107401	1.94878	0.962573	up
Lmhn001477	2-Caffeoyl-L-tartaric acid (Caftaric acid)	Phenolic acids	Phenolic acids	295369	459276	367607	701166	615108	856206	1.17409	0.0191572	0.100811	1.93582	0.952945	up
Jmwn004371	4-Hydroxyphenethoxy-8-O-β-D-[6-O-(4-O-β-D-glucopyranosyl)-sinapoyl]glucopyranoside	Phenolic acids	Phenolic acids	56695	55482.6	48237.9	121798	89658.6	87226.1	1.21084	0.0472273	0.135964	1.86193	0.896797	up
pmb2928	Gallic acid-4-O-glucoside	Phenolic acids	Phenolic acids	118687	111873	138541	228735	250487	204998	1.25092	0.00468468	0.0600099	1.85374	0.890442	up
Lmgn001670	Salicylic acid	Phenolic acids	Phenolic acids	8.66518e+06	1.69836e+07	1.07556e+07	2.01784e+07	2.15668e+07	2.48139e+07	1.08714	0.0366439	0.12926	1.82832	0.870522	up
pmb2936	Disinapoyl glucoside	Phenolic acids	Phenolic acids	13563.7	16520.2	8330.22	23476	21298.2	23688	1.07064	0.0421765	0.133798	1.78222	0.833673	up
Lakn001671	2-β-D-Glucopyranosyloxy-5-hydroxy-phenylacetic acid	Phenolic acids	Phenolic acids	19063.4	21142.7	15375.7	25054.5	33908.6	34951.8	1.1322	0.0358702	0.128706	1.68967	0.756741	up
Lmhn003799	Feruloylferuloyltartaric acid	Phenolic acids	Phenolic acids	414525	688969	677757	1.08547e+06	852288	910568	1.05013	0.038183	0.130212	1.59906	0.677223	up
Lmyn000160	Mucic acid Dimethyl Ester	Phenolic acids	Phenolic acids	1.39277e+06	1.57149e+06	1.7661e+06	2.24065e+06	2.50364e+06	2.10252e+06	1.17998	0.0116978	0.0795879	1.44742	0.533484	up
Smmp009889	Rosmanol	Terpenoids	Phenolic acids	33861.4	27486.7	13797.1	176107	124106	151465	1.2396	0.00716019	0.0681471	0.166369	2.58754214673458	up
mws4182	Salvianolic acid B*	Phenolic acids	Phenolic acids	1.04431e+07	2.39554e+07	1.67826e+07	4.58537e+07	5.12783e+07	4.59446e+07	1.18288	0.00703851	0.0681471	2.7955	1.48311	up
pmc0066	2'-Deoxyinosine-5'-monophosphate	Nucleotides and derivatives	Nucleotides and derivatives	14558.6	13782.1	19906.6	106088	76054.4	103527	1.28257	0.0119199	0.0801316	5.92096	2.56583	up
pmb2922	Uridine 5'-diphospho-D-glucose	Nucleotides and derivatives	Nucleotides and derivatives	290160	238547	221286	1.08493e+06	836774	1.007e+06	1.28139	0.0065677	0.0678482	3.90497	1.96531	up
Zmfn000481	Uridine-5'-Diphosphate-D-Xylose	Nucleotides and derivatives	Nucleotides and derivatives	30727.4	26660.7	22283.9	82407.8	74485.5	79068.5	1.27609	0.000102133	0.0138737	2.96167	1.56641	up
pmb0530	Nicotinic acid adenine dinucleotide	Nucleotides and derivatives	Nucleotides and derivatives	53177	31119.5	26362.7	90238.1	108862	97452.9	1.18867	0.00531987	0.0613039	2.67988	1.42217	up
pme0183	Isoguanine	Nucleotides and derivatives	Nucleotides and derivatives	24466.5	14595	16758.3	52627.9	39801.1	45106.9	1.21511	0.00534738	0.0613039	2.46392	1.30096	up
MWS4525	6-O-methylguanine	Nucleotides and derivatives	Nucleotides and derivatives	81182.6	72033.8	76431.6	168353	175311	155801	1.28662	0.0010235	0.0398235	2.17492	1.12096	up
Zmjp004610	5,4'-Dihydroxy-3,6,7,3'-tetramethoxyflavone-4'-O-glucoside	Flavonoids	Flavones	6689.1	15691.4	3291.71	39902.9	51649.8	49268.3	1.16088	0.00174029	0.0475432	5.48535	2.45558	up
MW0131429	3,2'-Dihydroxyflavone	Flavonoids	Flavones	891160	876565	1.07347e+06	4.58672e+06	4.06652e+06	4.51304e+06	1.29406	0.0006736	0.0345961	4.63406	2.21228	up
mws0041	Baicalein	Flavonoids	Flavones	13620.6	14672.8	16031.8	39434.7	45261.4	41284.7	1.28878	0.00132083	0.0434857	2.84219	1.507	up
mws0066	Isorhamnetin; 3'-Methoxy-3,4',5,7-Tetrahydroxyflavone	Flavonoids	Flavonols	66553.2	70599.3	81077.6	225213	224653	235781	1.2926	1.34306e-05	0.00531045	3.14185	1.65162	up
MW0136999	7-hydroxy-3-(2-methoxyphenyl)-4H-chromen-4-one	Flavonoids	Isoflavones	292368	511033	550290	2.07276e+06	2.75552e+06	3.74442e+06	1.25053	0.035323	0.128706	6.33283	2.66285	up
Wmhn001575	1,4,8-Trihydroxynaphthalene-1-O-glucoside	Quinones	Quinones	32877.9	30870.7	42185.5	48842.9	72593.8	71303.7	1.14152	0.0468676	0.135536	1.81944	0.863493	up
pmn001369	1-Hydroxypineolin Diglucoside	Lignans and Coumarins	Lignans	9	9	9	3653.67	4114.98	2066.6	1.29369	0.0341703	0.128097	364.268	8.50886	up
Lmmn002776	Cycloolivil	Lignans and Coumarins	Lignans	97305.4	184029	110989	302999	325135	355982	1.1953	0.00658616	0.0678482	2.50843	1.32679	up
HJN083	Lariciresinol-4'-O-glucoside	Lignans and Coumarins	Lignans	2.05286e+06	1.87667e+06	1.81835e+06	3.81861e+06	3.95312e+06	3.30096e+06	1.26905	0.00681653	0.0678482	1.9264	0.945906	up
Lamp005631	Hydroxymethyl coumarin xyloside	Lignans and Coumarins	Coumarins	400145	885728	412416	2.38288e+06	4.19975e+06	4.2371e+06	1.22421	0.0314354	0.124786	6.37096	2.67151	up
mws0987	6-MethylCoumarin	Lignans and Coumarins	Coumarins	51187.6	52146.4	60282.4	168228	178040	170507	1.29311	9.1355e-06	0.00531045	3.15845	1.65922	up
mws1405	Coumestrol	Lignans and Coumarins	Coumarins	11556.7	13424.6	19602.1	41471.7	45036.4	43115.1	1.24996	0.00274197	0.0512769	2.90743	1.53975	up
mws1013	Esculetin (6,7-Dihydroxycoumarin)	Lignans and Coumarins	Coumarins	1.67826e+06	2.85768e+06	2.39218e+06	4.47673e+06	4.73383e+06	5.98578e+06	1.18571	0.0109325	0.0770603	2.19343	1.13319	up
MWSmce017	Daphnetin	Lignans and Coumarins	Coumarins	288446	472530	287349	524162	615552	614425	1.08553	0.0434094	0.135	1.67328	0.742677	up
Wasn001446	Glucosyl 6-methylhept-6-ene-1,2,3,4,5-pentaol	Others	Others	15967.8	18665.2	18268.1	57708.7	61972.9	46343.1	1.27696	0.0128262	0.0848912	3.1384	1.65003	up
Wasn000410	sn-glycero-3-phospho-(1'-sn-glycerol)	Others	Others	344441	417298	382386	857086	967119	1.31676e+06	1.25071	0.0380758	0.130212	2.7453	1.45696	up
Hamp011640	palmitic amide	Others	Others	33308.9	48191.7	51462.9	92293.8	96071	119430	1.22122	0.00704642	0.0681471	2.31489	1.21094	up
MWS1844	2-Pentyl-3-phenyl-2-propenal	Others	Aldehyde compounds	17270.9	22417	30165.1	50345.5	51686.9	40695.1	1.17214	0.00903444	0.0735511	2.04325	1.03087	up
Hmsp003093	3,7-Dihydroxychromen-4-one	Others	Chromone	159236	240806	205241	375809	413188	403268	1.22136	0.00584435	0.0658258	1.96977	0.978025	up
pmf0367	5,7-Dihydroxychromone	Others	Chromone	71590.7	76885.2	76911.3	97601.4	94205.9	87156.9	1.21167	0.0129956	0.0851344	1.23771	0.307675	up
pmb3081	Glucaric acid-1-Phosphate	Others	Saccharides	146921	165133	89245.8	320643	239022	378500	1.14205	0.0281906	0.120592	2.33782	1.22516	up
Zmgn000447	3-Phospho-D-glyceric acid	Others	Saccharides	37450.1	27633.7	21582.3	64233.6	51799.3	54498.2	1.16054	0.0103572	0.075992	1.96768	0.976493	up
MWSmce165	L-Fucitol	Others	Saccharides	96564.7	53773.9	99336.6	171483	141134	164813	1.11467	0.0175897	0.0956998	1.9122	0.935235	up
pme0534	Gluconic acid	Others	Saccharides	1.74797e+06	1.70936e+06	1.66353e+06	2.55141e+06	2.49551e+06	2.72302e+06	1.2852	0.00274794	0.0512769	1.51732	0.601521	up
MWSmce698	2',4'-Dimethylacetophenone	Others	Ketone compounds	181313	186867	221855	284122	244005	291431	1.16803	0.0177897	0.0960762	1.389	0.474047	up
Wasn000528	2-O-α-D-Glucopyranosyl-L-ascorbic acid	Others	Vitamin	71701.5	77347.8	74244.4	88976.6	94722	108183	1.17749	0.0476387	0.136536	1.30717	0.386443	up
MWSmce582	Methyl L-pyroglutamate	Alkaloids	Pyrrole alkaloids	226809	208937	278025	411754	433683	583756	1.2105	0.0345895	0.128359	2.00231	1.00167	up
MWStz040	Pterolactam	Alkaloids	Pyrrole alkaloids	2.26204e+06	2.24379e+06	2.23199e+06	4.41441e+06	4.55757e+06	3.61937e+06	1.2616	0.0215634	0.105662	1.86876	0.902078	up
pmp001141	Cimicifugamide	Alkaloids	Phenolamine	62708.6	42018	55042.1	171186	191427	184258	1.27345	0.000108051	0.0138737	3.42289	1.77521	up
Lmgp000796	4-Hydroxymandelonitrile	Alkaloids	Phenolamine	644270	947389	551148	1.66793e+06	1.61712e+06	1.8742e+06	1.21387	0.00367181	0.0572972	2.40771	1.26766	up
MWStz070	N-(2-Hydroxy-4-methoxyphenyl)acetamide	Alkaloids	Phenolamine	1.60233e+07	1.51472e+07	1.35288e+07	2.90118e+07	3.10028e+07	2.69056e+07	1.27006	0.00129042	0.0434857	1.94455	0.959438	up
Lahp002608	3,5-Dihydro-2H-Furo[3,2-C]Quinolin-4-One	Alkaloids	Quinoline alkaloids	2.04028e+06	1.99075e+06	1.85687e+06	2.77211e+06	3.41746e+06	2.90931e+06	1.22876	0.0250856	0.112556	1.54535	0.627936	up
Ladp002110	4-hydroxy-2-oxo-1,2-dihydroquinoline-3-carboxylic acid	Alkaloids	Quinoline alkaloids	248115	222707	244176	336287	364032	363508	1.26889	0.000726591	0.0352941	1.48787	0.573253	up
Wcjp002598	8-hydroxyquinoline	Alkaloids	Quinoline alkaloids	1.92617e+06	1.69472e+06	1.66644e+06	2.16846e+06	2.3795e+06	2.3647e+06	1.19719	0.00778778	0.069059	1.3074	0.386703	up
Hmcp000220	Isopelletierine	Alkaloids	Piperidine alkaloids	39720.8	49442	47331.5	64077.4	54897.5	68123.1	1.12685	0.0294563	0.121547	1.37074	0.454953	up
Hmtp000776	4,5,6-Trihydroxy-2-cyclohexen-1-ylideneacetonitrile	Alkaloids	Alkaloids	147800	183772	127235	404865	534061	517217	1.25825	0.00723942	0.0681471	3.17376	1.66619	up
pmp001287	N-Benzylmethylene isomethylamine	Alkaloids	Alkaloids	9.07018e+06	9.96142e+06	7.99073e+06	2.25875e+07	2.9677e+07	3.03233e+07	1.26798	0.0138418	0.0860681	3.05628	1.61177	up
HJKP000649	N-benzylformamide	Alkaloids	Alkaloids	2.33371e+06	2.22989e+06	2.38164e+06	5.77045e+06	6.10695e+06	5.51326e+06	1.29357	0.00139788	0.0440754	2.50397	1.32422	up
MWSmce400	Veratridine	Alkaloids	Alkaloids	101807	121080	121626	258277	266264	249201	1.28368	0.000102995	0.0138737	2.2459	1.16729	up
MWSmce448	Imidazol-1-yl-acetic acid	Alkaloids	Alkaloids	156665	145631	141697	251878	286861	263463	1.27732	0.0026553	0.0512769	1.80679	0.853428	up
Wccp011838	Octadec-8-enamide	Alkaloids	Alkaloids	173175	202941	209077	260935	249075	309134	1.15648	0.0308019	0.123279	1.39978	0.485204	up
Hmgp002327	3-amino-2-naphthoic acid	Alkaloids	Alkaloids	2.53952e+07	2.18161e+07	2.20172e+07	2.81463e+07	3.20281e+07	3.56839e+07	1.14773	0.0357562	0.128706	1.38466	0.469536	up
Smcp001137	naphthisoxazol A	Alkaloids	Alkaloids	3.05335e+07	2.70539e+07	2.73463e+07	3.47655e+07	4.08458e+07	3.74302e+07	1.18797	0.0158192	0.092581	1.33094	0.412444	up
Zahp012577	octadecadienoic acid amide	Alkaloids	Alkaloids	123007	113351	101696	136853	151349	151838	1.15838	0.0138897	0.0860681	1.30169	0.380384	up
Zmbp002538	1-Methoxy-indole-3-acetamide	Alkaloids	Plumerane	900787	773208	843897	1.08257e+06	1.3636e+06	1.34408e+06	1.18994	0.0291337	0.121453	1.50533	0.590075	up
pmb0818	Methoxyindoleacetic acid	Alkaloids	Plumerane	1.26265e+06	1.04764e+06	1.1232e+06	1.42279e+06	1.82723e+06	1.6341e+06	1.1465	0.0342538	0.128097	1.4225	0.508424	up
Hmmp001310	3-Indoleacrylic acid	Alkaloids	Plumerane	2.32837e+07	2.14035e+07	2.1704e+07	2.8559e+07	3.0798e+07	2.88121e+07	1.25552	0.00159967	0.0446518	1.32802	0.409281	up
Zmdn004764	Syringopicroside	Terpenoids	Monoterpenoids	21867.5	29567.2	10439.6	359366	367656	654442	1.2619	0.044941	0.135	22.3269	4.48071	up
Wmbp000528	Decumbesterone A	Terpenoids	Ditepenoids	7055.86	6271.95	7916.53	24830.2	16623.7	25113.6	1.25958	0.0293568	0.121547	3.13342	1.64774	up
Smpp012073	3-[[3-(4-Hydroxyphenyl)propenoyl]oxy]-2-hydroxyurs-12-ene-28-oic acid (Jacoumaric Acid)	Terpenoids	Triterpene	4677.76	4247.87	5028.25	7567.29	7154.29	7103.6	1.26732	0.00127164	0.0434857	1.56409	0.645328	up
mws0376	Fumaric acid	Organic acids	Organic acids	38552	26164.5	58080.7	446776	289515	352490	1.26799	0.016442	0.0942481	8.8665	3.14837	up
mws2125	Phosphoenolpyruvate	Organic acids	Organic acids	11599.2	16176.5	12262.9	49446.6	49596.2	38953.4	1.26803	0.00531943	0.0613039	3.44658	1.78517	up
mws0275	L-Malic acid	Organic acids	Organic acids	1.07309e+07	7.29473e+06	1.1153e+07	3.59365e+07	2.45873e+07	3.18162e+07	1.2475	0.0150258	0.0901549	3.16465	1.66204	up
MW0009415	Phenylacetic acid	Organic acids	Organic acids	177044	312778	272354	578874	605599	689603	1.212	0.00236939	0.0490694	2.45885	1.29798	up
MWS0811	L-Pipecolic Acid	Organic acids	Organic acids	1.9257e+07	1.46492e+07	2.02529e+07	4.56313e+07	3.96438e+07	3.59695e+07	1.246	0.00474988	0.0600099	2.23868	1.16265	up
Lmbn000612	1-Pyrroline-4-hydroxy-2-carboxylic acid	Organic acids	Organic acids	17431.5	11559.3	17598.3	31147	34081	34354	1.22146	0.00423651	0.0589621	2.13745	1.09589	up
Lmqp000873	Succinic anhydride	Organic acids	Organic acids	750298	601729	1.04232e+06	1.44259e+06	1.47095e+06	1.86562e+06	1.16583	0.0134977	0.0854698	1.99602	0.997124	up
Zmgn000503	2,3-Dihydroxy-3-Methylbutanoic Acid	Organic acids	Organic acids	1.82532e+06	1.78595e+06	1.9826e+06	3.61372e+06	3.00894e+06	4.33355e+06	1.23784	0.0400784	0.131291	1.95861	0.969831	up
pme0274	6-Aminocaproic acid	Organic acids	Organic acids	1.60613e+07	1.58972e+07	1.22881e+07	1.8693e+07	2.43278e+07	2.18464e+07	1.09826	0.031488	0.124786	1.46604	0.551923	up
pme1975	Malonic acid	Organic acids	Organic acids	92184.5	82193.4	71971.3	112408	118872	95997.3	1.06595	0.0408046	0.131886	1.32851	0.409809	up
Lmmn000806	Dimethylmalonic acid*	Organic acids	Organic acids	188034	149370	195838	236776	210066	253234	1.06032	0.0444994	0.135	1.31287	0.392722	up
mws0473	2-Methylsuccinic acid*	Organic acids	Organic acids	188034	149370	195838	236776	210066	253234	1.06032	0.0444994	0.135	1.31287	0.392722	up
Lmsn015919	Phytic acid	Organic acids	Organic acids	121601	110886	105917	133751	133315	124823	1.09147	0.0398714	0.131291	1.15805	0.211702	up

## Sheet: Table S4
Table S4. Statistics of the whole-genome sequencing data based on the PacBio platform.
4.1 Statistics of the sequencing data of Sm.SC genome						4.4 Information comparison of 3 chromosome-level genomes
Pair-end libraries	Insert	Total data	Read length (bp)	Sequence coverage (X)		Ecotype	Sm.SC (CDS-1)	Sm.SX (shh)	Sm.SD (DSS3)
	size	(G)				Assembly_size	603.67	581.68	594.75
Illumina reads	350bp	68.82	150	114		Total_Seq_Num	134	171	982
PacBio reads	--	56.65	--	93.84		Total_N_Counts	42200	2248997	27469
Total	--	125.47	--	207.84		Total_LowCase_Counts	0	0	3990118
						Total_GC_content	0.37	0.37	0.38
4.2 Base content statistics of the Sm.SC genome						Minimum Len	556	5418	2670
	Type	Number (bp)	% of genome			Maximum Len	82140710	77728060	86993061
	A	173640720	31.29			Mean Len	4.09732e+06	3.10505e+06	605652
	T	173467687	31.26			Median Len	50000	98551	36324
	C	103968997	18.74			N50	67225623	60279590	69825357
	G	103845836	18.71			Contig/Scaffold N50	1.95 Mb/1.81 Mb	1.01 Mb/2.01 Mb	2.7 Mb
	N	0	0			Completeness	0.9793	0.8952	0.9251
	total	554923240	--			Annotated coding genes	31976	32191	32483
	GC	207814833	37.45			Sequencing strategy	PacBio Sequel, Illumina, Hi-C	PacBio Sequel, Illumina, 10×Genomics, Hi-C	PacBio Sequel, Hi-C
4.3 Genome assembly results of Sm.SC
Sample ID	length		number
	Contig**(bp)	Scaffold(bp)	Contig**	Scaffold
Total	554923240	554923240	448	448
Max	9132718	9132718	-	-
Number>=2000	-	-	448	448
N50	1951597	1951597	95	95
N60	1599509	1599509	127	127
N70	1353596	1353596	164	164
N80	1083169	1083169	210	210
N90	817185	817185	269	269

## Sheet: Table S5
Table S5. Hi-C assisted assembly data statistics.
5.1 Number and length statistics of a single chromosome
Sequeues ID	Cluster Number	Sequeues Length
Hic_asm_0	54	64492162
Hic_asm_1	42	53208816
Hic_asm_2	53	60213722
Hic_asm_3	46	53386874
Hic_asm_4	69	81023405
Hic_asm_5	57	75997735
Hic_asm_6	51	82140710
Hic_asm_7	58	67225623
5.2 Number and length statistics of a single chromosome
Class	Scaffold Number	Total Length
place	8	537689047
unplace	126	11351592
total	134	549040639
Loading rate	0.9793
5.3 Statistics of the genome Hi-C sequencing situation
Sample ID	Contig length	Scaffold length	Contig number	Scaffold number
Total	548998439	549040639	556	134
Max	9087926	82140710	-	-
Number>=2000	-	-	554	133
N50	1811915	67225623	100	4
N60	1518634	64492162	134	5
N70	1268925	60213722	173	6
N80	1022163	53386874	221	7
N90	694089	53208816	284	8

## Sheet: Table S6
Table S6. Genomic orthologous identification of S. miltiorrhiza and its related species.
Family ID	Sm.SC	Sm.SD	Sm.SX	S.baicalensis	S.bowleyana	S.hispanica	S.rosmarinus	S.barbata	Total
cluster0	0	1	1	4	0	0	0	1714	1720
cluster1	2	0	2	0	1	2	1707	1	1715
cluster2	5	4	7	0	1146	0	0	0	1162
cluster3	2	1	3	520	9	0	0	625	1160
cluster4	1	0	4	344	25	0	0	539	913
cluster5	3	4	2	0	794	0	0	0	803
cluster6	0	0	1	411	3	0	1	365	781
cluster7	0	0	0	0	0	0	695	0	695
cluster8	0	0	0	3	1	0	0	611	615
cluster9	1	0	0	0	569	0	0	0	570
cluster10	1	0	0	8	2	0	0	418	429
cluster11	2	3	3	0	420	0	0	0	428
cluster12	9	1	6	31	1	0	4	359	411
cluster13	1	1	0	0	345	0	0	0	347
cluster14	1	0	3	0	323	0	0	0	327
cluster15	0	0	0	190	0	0	0	137	327
cluster16	0	0	0	0	0	0	0	316	316
cluster17	3	1	1	0	300	0	0	0	305
cluster18	2	0	3	0	298	0	0	0	303
cluster19	1	3	1	117	26	0	2	116	266
cluster20	0	6	0	0	1	14	225	10	256
cluster21	2	18	0	39	17	134	16	25	251
cluster22	1	2	2	0	242	1	1	0	249
cluster23	0	1	0	221	0	0	0	0	222
cluster24	0	0	0	0	0	0	215	0	215
cluster25	3	0	9	0	0	199	0	0	211
cluster26	1	0	0	0	0	0	207	0	208
cluster27	1	0	0	0	200	0	0	0	201
cluster28	0	2	1	2	0	73	118	2	198
cluster29	1	1	0	0	194	0	0	0	196
cluster30	22	23	22	20	24	29	29	16	185
cluster31	19	19	20	18	17	32	38	17	180
cluster32	0	1	0	173	0	0	0	0	174
cluster33	3	2	6	1	0	159	0	0	171
cluster34	2	0	2	0	166	0	0	0	170
cluster35	0	2	0	0	157	0	0	0	159
cluster36	0	0	0	2	0	0	0	154	156
cluster37	0	0	0	0	0	0	0	153	153
cluster38	0	0	0	0	0	0	0	149	149
cluster39	1	0	0	1	144	0	1	0	147
cluster40	5	30	4	4	37	46	13	2	141
cluster41	0	0	0	0	0	141	0	0	141
cluster42	0	1	2	0	0	137	0	0	140
cluster43	1	1	2	0	132	0	0	0	136
cluster44	8	14	21	24	16	25	14	12	134
cluster45	18	14	12	17	14	26	16	13	130
cluster46	0	2	0	0	1	0	125	1	129
cluster47	0	19	0	0	43	58	8	0	128
cluster48	53	6	64	0	4	0	0	0	127
cluster49	0	10	0	0	20	82	15	0	127
cluster50	15	13	13	14	13	17	28	12	125
cluster51	1	0	0	0	121	0	0	0	122
cluster52	0	0	0	38	2	0	0	81	121
cluster53	4	22	2	6	37	43	0	6	120
cluster54	7	11	7	38	13	15	7	20	118
cluster55	13	21	9	12	18	26	11	5	115
cluster56	23	6	58	0	7	0	0	21	115
cluster57	13	13	13	10	13	21	21	10	114
cluster58	0	0	0	0	112	0	0	0	112
cluster59	10	13	14	9	11	21	21	11	110
cluster60	6	23	3	0	59	4	12	2	109
cluster61	15	12	13	10	10	18	20	10	108
cluster62	1	0	0	0	107	0	0	0	108
cluster63	0	2	0	51	1	2	4	48	108
cluster64	0	0	0	0	0	107	1	0	108
cluster65	0	0	0	0	108	0	0	0	108
cluster66	3	0	0	95	0	0	0	4	102
cluster67	13	11	13	6	10	15	21	10	99
cluster68	3	5	3	43	2	21	6	15	98
cluster69	0	0	0	0	0	0	93	0	93
cluster70	0	0	0	0	0	0	92	0	92
cluster71	49	1	35	0	2	0	0	0	87
cluster72	0	0	0	0	0	0	87	0	87
cluster73	0	0	0	0	86	0	0	0	86
cluster74	10	9	9	10	7	14	16	10	85
cluster75	0	1	0	0	0	0	82	0	83
cluster76	0	0	0	83	0	0	0	0	83
cluster77	9	8	6	8	8	13	23	6	81
cluster78	0	0	0	0	80	0	0	0	80
cluster79	7	9	2	26	11	4	8	12	79
cluster80	0	0	0	0	0	0	0	79	79
cluster81	2	0	2	18	0	6	1	49	78
cluster82	1	1	2	1	0	0	0	72	77
cluster83	6	10	11	7	5	15	15	7	76
cluster84	1	1	0	1	0	0	72	0	75
cluster85	7	22	2	4	24	11	2	2	74
cluster86	0	3	0	2	0	0	62	7	74
cluster87	0	0	1	72	1	0	0	0	74
cluster88	0	0	0	0	74	0	0	0	74
cluster89	8	6	6	9	6	16	14	6	71
cluster90	0	11	2	0	1	15	42	0	71
cluster91	2	16	1	0	40	11	0	0	70
cluster92	0	22	0	0	27	21	0	0	70
cluster93	0	0	0	0	0	69	0	0	69
cluster94	8	8	8	6	9	11	11	7	68
cluster95	0	0	0	64	4	0	0	0	68
cluster96	0	0	0	68	0	0	0	0	68
cluster97	0	0	0	0	67	0	0	0	67
cluster98	5	7	3	0	2	9	36	4	66
cluster99	0	0	0	0	0	0	66	0	66
cluster100	0	0	0	0	0	0	0	66	66
cluster101	0	0	0	0	0	0	0	66	66
cluster102	6	9	4	7	8	12	11	6	63
cluster103	1	6	3	7	11	22	3	10	63
cluster104	0	0	0	1	0	0	0	62	63
cluster105	1	0	2	0	58	0	1	0	62
cluster106	7	8	6	5	11	12	5	7	61
cluster107	0	1	0	0	60	0	0	0	61
cluster108	0	0	0	0	0	0	0	61	61
cluster109	9	13	10	1	5	11	10	1	60
cluster110	5	10	9	5	12	6	11	2	60
cluster111	0	0	0	0	60	0	0	0	60
cluster112	1	0	0	0	58	0	0	0	59
cluster113	0	0	0	23	0	0	0	36	59
cluster114	0	0	0	0	59	0	0	0	59
cluster115	8	6	6	6	6	10	12	4	58
cluster116	0	1	0	0	57	0	0	0	58
cluster117	0	0	0	58	0	0	0	0	58
cluster118	0	0	0	0	0	0	1	57	58
cluster119	18	3	13	0	3	1	19	0	57
cluster120	4	5	4	5	4	19	10	6	57
cluster121	8	5	7	7	6	7	11	5	56
cluster122	4	7	4	2	8	28	3	0	56
cluster123	0	2	0	0	54	0	0	0	56
cluster124	0	0	0	0	56	0	0	0	56
cluster125	8	10	7	3	11	10	3	3	55
cluster126	0	0	0	0	54	0	0	1	55
cluster127	0	0	0	0	0	0	0	55	55
cluster128	0	0	0	50	0	0	0	4	54
cluster129	0	0	0	0	54	0	0	0	54
cluster130	0	0	0	0	0	17	37	0	54
cluster131	0	0	0	0	0	54	0	0	54
cluster132	0	10	0	0	0	2	41	0	53
cluster133	0	0	0	53	0	0	0	0	53
cluster134	0	0	0	51	0	0	0	2	53
cluster135	0	0	0	0	53	0	0	0	53
cluster136	0	0	0	0	0	0	53	0	53
cluster137	6	6	4	5	6	9	10	6	52
cluster138	5	8	5	6	5	8	9	6	52
cluster139	1	9	1	0	7	28	5	1	52
cluster140	0	1	0	0	51	0	0	0	52
cluster141	2	3	3	2	3	29	7	2	51
cluster142	1	1	1	0	48	0	0	0	51
cluster143	0	0	0	51	0	0	0	0	51
cluster144	4	11	14	0	15	3	3	0	50
cluster145	1	2	2	3	0	9	0	33	50
cluster146	1	1	0	47	0	0	0	1	50
cluster147	0	0	0	5	0	0	0	45	50
cluster148	11	6	8	1	1	20	0	2	49
cluster149	5	5	6	6	3	11	8	5	49
cluster150	4	4	5	4	4	11	13	3	48
cluster151	0	0	0	0	0	48	0	0	48
cluster152	5	5	5	4	4	10	8	6	47
cluster153	24	1	22	0	0	0	0	0	47
cluster154	4	4	4	4	5	13	9	4	47
cluster155	5	6	5	3	3	6	15	4	47
cluster156	4	5	4	4	4	9	12	5	47
cluster157	0	0	0	0	47	0	0	0	47
cluster158	0	0	0	0	0	0	0	47	47
cluster159	0	0	0	0	0	0	47	0	47
cluster160	4	4	4	4	6	11	8	5	46
cluster161	1	3	0	0	41	0	1	0	46
cluster162	0	0	3	1	0	0	0	42	46
cluster163	0	0	0	37	0	0	0	9	46
cluster164	0	0	0	0	46	0	0	0	46
cluster165	12	3	7	1	0	1	4	17	45
cluster166	4	3	3	3	2	17	10	3	45
cluster167	8	5	6	4	4	10	5	3	45
cluster168	0	2	1	0	0	0	42	0	45
cluster169	0	1	0	0	44	0	0	0	45
cluster170	0	0	0	0	45	0	0	0	45
cluster171	0	0	0	0	2	43	0	0	45
cluster172	4	5	4	3	3	5	14	6	44
cluster173	3	2	2	1	2	25	7	2	44
cluster174	27	1	11	0	5	0	0	0	44
cluster175	5	8	4	2	0	9	14	2	44
cluster176	5	4	5	3	5	8	9	5	44
cluster177	4	3	4	3	9	8	3	10	44
cluster178	5	5	5	6	5	8	6	4	44
cluster179	0	5	1	1	2	30	1	4	44
cluster180	1	0	0	0	43	0	0	0	44
cluster181	2	0	0	0	42	0	0	0	44
cluster182	0	0	1	0	43	0	0	0	44
cluster183	0	0	0	19	0	0	0	25	44
cluster184	0	0	0	0	44	0	0	0	44
cluster185	0	0	0	0	0	0	0	44	44
cluster186	3	4	2	5	6	13	6	4	43
cluster187	5	6	4	5	4	7	7	5	43
cluster188	4	7	4	5	3	9	6	5	43
cluster189	2	6	1	20	2	5	0	7	43
cluster190	4	5	3	3	4	13	4	7	43
cluster191	1	3	4	0	4	26	5	0	43
cluster192	0	0	0	8	1	23	0	11	43
cluster193	5	5	5	4	6	5	8	4	42
cluster194	3	3	3	2	3	21	4	3	42
cluster195	3	4	1	1	3	2	0	28	42
cluster196	4	1	1	1	0	2	0	33	42
cluster197	1	0	2	1	6	29	1	2	42
cluster198	0	0	0	4	0	0	0	38	42
cluster199	0	0	0	0	0	0	0	42	42
cluster200	3	4	4	4	0	12	10	4	41
cluster201	7	5	4	5	5	6	4	5	41
cluster202	5	4	4	4	2	11	7	4	41
cluster203	5	6	4	2	5	7	10	2	41
cluster204	3	4	6	7	3	7	8	3	41
cluster205	0	2	2	0	1	0	35	1	41
cluster206	1	0	0	2	0	0	0	38	41
cluster207	0	1	0	0	40	0	0	0	41
cluster208	0	0	0	0	41	0	0	0	41
cluster209	0	0	0	0	0	0	0	41	41
cluster210	5	6	6	5	6	3	6	3	40
cluster211	5	4	3	4	6	5	10	3	40
cluster212	4	6	5	5	5	7	5	3	40
cluster213	3	5	3	4	4	12	6	3	40
cluster214	3	4	4	6	2	8	4	9	40
cluster215	5	5	5	4	5	5	8	3	40
cluster216	5	3	5	3	5	9	7	3	40
cluster217	0	1	1	2	5	13	5	13	40
cluster218	0	5	1	4	4	10	12	4	40
cluster219	0	0	0	0	0	0	0	40	40
cluster220	0	0	0	0	40	0	0	0	40
cluster221	0	0	0	0	0	30	9	1	40
cluster222	0	0	0	0	40	0	0	0	40
cluster223	0	0	0	0	40	0	0	0	40
cluster224	3	2	3	2	2	12	13	2	39
cluster225	5	4	4	4	4	8	6	4	39
cluster226	4	4	6	4	5	5	7	4	39
cluster227	1	0	1	0	37	0	0	0	39
cluster228	0	14	0	0	13	12	0	0	39
cluster229	0	0	0	0	39	0	0	0	39
cluster230	0	0	0	0	0	0	0	39	39
cluster231	5	5	3	3	2	10	7	3	38
cluster232	1	0	1	26	0	0	1	9	38
cluster233	1	3	3	2	2	12	5	10	38
cluster234	0	4	0	14	3	7	3	7	38
cluster235	0	1	0	0	0	37	0	0	38
cluster236	0	0	0	2	0	0	0	36	38
cluster237	0	0	0	0	38	0	0	0	38
cluster238	3	2	2	0	2	28	0	0	37
cluster239	3	2	0	0	1	2	29	0	37
cluster240	4	2	3	3	4	14	4	3	37
cluster241	1	2	1	3	5	13	0	12	37
cluster242	3	0	2	0	32	0	0	0	37
cluster243	0	0	1	0	36	0	0	0	37
cluster244	0	0	0	0	37	0	0	0	37
cluster245	0	0	0	0	37	0	0	0	37
cluster246	0	0	0	0	37	0	0	0	37
cluster247	0	0	0	0	0	0	0	37	37
cluster248	10	6	17	0	3	0	0	0	36
cluster249	3	3	3	2	1	14	7	3	36
cluster250	4	3	2	3	3	13	5	3	36
cluster251	2	2	2	2	2	15	9	2	36
cluster252	3	4	2	2	7	11	5	2	36
cluster253	4	4	4	3	5	4	8	4	36
cluster254	1	3	3	0	2	0	27	0	36
cluster255	1	2	1	2	1	3	26	0	36
cluster256	0	0	0	0	0	2	33	1	36
cluster257	0	0	0	0	0	0	0	36	36
cluster258	0	0	0	0	0	0	0	36	36
cluster259	4	3	4	4	4	8	5	3	35
cluster260	4	4	4	4	4	6	6	3	35
cluster261	5	4	2	6	5	7	1	5	35
cluster262	3	3	3	4	2	12	5	3	35
cluster263	1	6	4	2	7	9	4	2	35
cluster264	1	3	1	30	0	0	0	0	35
cluster265	3	4	3	5	3	6	7	4	35
cluster266	0	0	1	0	1	33	0	0	35
cluster267	0	1	0	0	34	0	0	0	35
cluster268	0	0	0	0	35	0	0	0	35
cluster269	0	0	0	1	34	0	0	0	35
cluster270	0	0	0	0	35	0	0	0	35
cluster271	0	0	0	0	0	0	0	35	35
cluster272	3	5	3	3	3	3	11	3	34
cluster273	4	5	5	4	4	4	5	3	34
cluster274	3	2	2	1	2	19	4	1	34
cluster275	4	5	2	5	4	5	4	5	34
cluster276	3	6	5	3	3	7	4	3	34
cluster277	4	4	4	3	4	4	8	3	34
cluster278	4	3	3	3	2	9	8	2	34
cluster279	3	3	3	3	6	9	5	2	34
cluster280	2	3	3	6	4	6	7	3	34
cluster281	1	0	2	0	0	30	0	1	34
cluster282	2	3	3	3	0	3	17	3	34
cluster283	3	2	3	5	1	0	0	20	34
cluster284	1	3	1	1	1	2	24	1	34
cluster285	0	0	0	0	0	33	1	0	34
cluster286	0	0	0	34	0	0	0	0	34
cluster287	0	0	0	0	0	0	34	0	34
cluster288	0	0	0	34	0	0	0	0	34
cluster289	0	0	0	0	34	0	0	0	34
cluster290	3	3	3	3	3	11	5	2	33
cluster291	3	2	2	2	2	13	7	2	33
cluster292	3	3	4	1	4	10	5	3	33
cluster293	3	5	5	2	5	5	5	3	33
cluster294	3	2	2	2	2	12	8	2	33
cluster295	0	0	0	6	0	0	6	21	33
cluster296	3	3	3	3	4	5	7	4	32
cluster297	2	6	5	2	5	3	7	2	32
cluster298	5	3	4	2	4	7	5	2	32
cluster299	2	2	3	2	2	13	7	1	32
cluster300	1	0	2	0	1	27	1	0	32
cluster301	2	4	2	1	2	8	12	1	32
cluster302	1	1	3	0	0	17	10	0	32
cluster303	2	3	4	2	3	8	7	3	32
cluster304	0	1	0	0	0	0	31	0	32
cluster305	0	1	0	0	0	2	29	0	32
cluster306	0	0	0	0	0	0	0	32	32
cluster307	0	0	0	0	0	0	0	32	32
cluster308	5	3	3	2	3	8	4	3	31
cluster309	3	3	2	4	5	5	6	3	31
cluster310	3	4	2	3	2	5	8	4	31
cluster311	5	7	1	2	3	5	6	2	31
cluster312	2	2	2	4	0	10	9	2	31
cluster313	2	2	1	1	2	17	4	2	31
cluster314	3	3	5	3	5	5	4	3	31
cluster315	1	0	2	0	28	0	0	0	31
cluster316	0	5	3	5	4	6	5	3	31
cluster317	2	1	0	0	28	0	0	0	31
cluster318	2	3	1	0	1	0	24	0	31
cluster319	1	0	0	0	2	0	26	2	31
cluster320	0	1	2	0	1	27	0	0	31
cluster321	0	0	1	4	0	13	9	4	31
cluster322	0	0	1	0	30	0	0	0	31
cluster323	0	0	0	0	31	0	0	0	31
cluster324	0	0	0	0	0	30	1	0	31
cluster325	0	0	0	0	0	0	31	0	31
cluster326	0	0	0	0	0	0	31	0	31
cluster327	0	0	0	0	0	0	0	31	31
cluster328	4	3	3	3	4	7	3	3	30
cluster329	3	4	3	3	3	6	5	3	30
cluster330	4	3	3	2	3	7	5	3	30
cluster331	3	3	2	2	6	11	1	2	30
cluster332	4	3	4	2	4	5	5	3	30
cluster333	4	5	5	1	2	4	7	2	30
cluster334	3	3	2	6	0	6	5	5	30
cluster335	3	3	3	3	2	6	7	3	30
cluster336	2	2	2	2	3	11	6	2	30
cluster337	2	2	2	0	13	11	0	0	30
cluster338	2	2	2	1	0	9	12	2	30
cluster339	2	2	2	1	2	13	6	2	30
cluster340	2	4	2	5	2	9	4	2	30
cluster341	3	3	0	4	3	2	10	5	30
cluster342	2	3	3	3	4	7	5	3	30
cluster343	1	2	1	0	1	1	23	1	30
cluster344	0	0	0	0	30	0	0	0	30
cluster345	0	0	0	0	30	0	0	0	30
cluster346	0	0	0	0	30	0	0	0	30
cluster347	0	0	0	0	0	0	0	30	30
cluster348	3	2	2	2	3	7	7	3	29
cluster349	3	3	3	1	3	10	5	1	29
cluster350	2	5	3	3	2	6	5	3	29
cluster351	4	3	4	3	4	3	4	4	29
cluster352	3	3	2	3	3	7	5	3	29
cluster353	1	5	1	0	4	14	3	1	29
cluster354	1	1	3	0	5	19	0	0	29
cluster355	2	3	3	5	0	6	6	4	29
cluster356	1	10	4	1	3	5	3	2	29
cluster357	1	2	2	2	2	13	5	2	29
cluster358	1	3	3	2	2	13	3	2	29
cluster359	0	1	0	0	28	0	0	0	29
cluster360	0	0	0	0	0	29	0	0	29
cluster361	0	0	0	29	0	0	0	0	29
cluster362	0	0	0	23	0	0	0	6	29
cluster363	0	0	0	0	0	0	29	0	29
cluster364	0	0	0	1	0	28	0	0	29
cluster365	0	0	0	0	29	0	0	0	29
cluster366	0	0	0	0	29	0	0	0	29
cluster367	0	0	0	0	29	0	0	0	29
cluster368	0	0	0	0	29	0	0	0	29
cluster369	0	0	0	0	29	0	0	0	29
cluster370	0	0	0	0	0	0	0	29	29
cluster371	0	0	0	0	0	6	23	0	29
cluster372	4	5	2	0	5	3	9	0	28
cluster373	3	3	3	2	3	3	8	3	28
cluster374	2	2	3	2	3	9	5	2	28
cluster375	3	4	3	4	2	4	5	3	28
cluster376	3	3	2	2	2	9	5	2	28
cluster377	4	3	3	2	2	9	4	1	28
cluster378	2	2	3	3	3	10	4	1	28
cluster379	2	2	2	2	1	7	10	2	28
cluster380	2	2	3	1	2	12	5	1	28
cluster381	4	4	3	3	2	4	6	2	28
cluster382	1	1	1	15	0	2	1	7	28
cluster383	1	1	0	5	1	18	1	1	28
cluster384	1	0	2	0	25	0	0	0	28
cluster385	2	3	3	3	2	8	4	3	28
cluster386	2	2	1	2	2	12	5	2	28
cluster387	0	1	0	0	0	1	26	0	28
cluster388	1	0	0	0	27	0	0	0	28
cluster389	0	0	0	0	1	27	0	0	28
cluster390	0	0	0	23	0	0	1	4	28
cluster391	0	0	0	0	0	28	0	0	28
cluster392	0	0	0	0	0	28	0	0	28
cluster393	0	0	0	0	0	28	0	0	28
cluster394	3	3	2	2	2	8	5	2	27
cluster395	3	3	3	3	2	9	2	2	27
cluster396	4	3	3	2	3	4	5	3	27
cluster397	3	3	3	1	6	5	5	1	27
cluster398	2	3	3	3	3	5	5	3	27
cluster399	2	2	2	1	2	12	4	2	27
cluster400	2	2	2	1	1	13	5	1	27
cluster401	3	2	3	1	2	9	5	2	27
cluster402	4	4	4	3	3	3	3	3	27
cluster403	2	2	2	1	1	9	8	2	27
cluster404	3	2	2	7	0	7	2	4	27
cluster405	2	3	2	3	3	5	7	2	27
cluster406	0	0	0	1	0	0	0	26	27
cluster407	0	5	0	4	6	6	3	3	27
cluster408	1	1	2	1	1	19	1	1	27
cluster409	0	2	1	2	1	19	1	1	27
cluster410	0	2	0	0	25	0	0	0	27
cluster411	0	0	0	0	27	0	0	0	27
cluster412	0	0	0	0	0	0	0	27	27
cluster413	0	0	0	0	0	0	0	27	27
cluster414	0	0	0	0	0	0	27	0	27
cluster415	5	2	2	2	2	7	4	2	26
cluster416	4	2	2	1	1	12	3	1	26
cluster417	2	4	2	2	2	8	4	2	26
cluster418	3	3	3	2	3	7	3	2	26
cluster419	3	3	3	4	3	3	4	3	26
cluster420	2	2	2	3	2	9	5	1	26
cluster421	2	3	3	2	4	4	5	3	26
cluster422	2	4	3	2	2	6	5	2	26
cluster423	2	3	3	3	1	7	4	3	26
cluster424	2	2	2	2	3	6	5	4	26
cluster425	2	2	2	2	2	10	4	2	26
cluster426	4	2	2	9	2	0	1	6	26
cluster427	2	1	1	0	1	15	5	1	26
cluster428	3	3	4	3	3	3	6	1	26
cluster429	2	1	1	1	1	15	4	1	26
cluster430	3	3	3	2	2	6	4	3	26
cluster431	3	2	2	3	1	7	6	2	26
cluster432	2	3	2	6	2	0	8	3	26
cluster433	0	1	0	0	11	14	0	0	26
cluster434	2	0	2	1	0	17	1	3	26
cluster435	1	1	2	1	0	19	1	1	26
cluster436	0	8	0	2	1	12	2	1	26
cluster437	2	4	1	0	10	9	0	0	26
cluster438	1	1	4	0	1	0	0	19	26
cluster439	1	1	1	0	3	17	2	1	26
cluster440	1	0	0	25	0	0	0	0	26
cluster441	1	0	0	0	25	0	0	0	26
cluster442	1	3	2	1	2	5	11	1	26
cluster443	0	4	3	1	4	8	4	2	26
cluster444	0	9	1	11	0	1	1	3	26
cluster445	0	1	1	0	0	12	11	1	26
cluster446	0	0	1	0	2	23	0	0	26
cluster447	0	0	0	18	0	0	7	1	26
cluster448	0	0	0	0	26	0	0	0	26
cluster449	0	0	0	0	26	0	0	0	26
cluster450	0	0	0	0	0	0	26	0	26
cluster451	3	5	1	2	1	4	7	2	25
cluster452	3	3	0	5	4	5	2	3	25
cluster453	2	2	2	1	4	9	4	1	25
cluster454	3	2	2	2	1	10	4	1	25
cluster455	2	2	2	2	1	9	5	2	25
cluster456	2	3	3	3	2	4	5	3	25
cluster457	2	2	2	2	3	7	5	2	25
cluster458	4	3	2	3	2	3	5	3	25
cluster459	2	2	2	1	3	14	0	1	25
cluster460	3	1	1	2	2	8	7	1	25
cluster461	2	1	3	2	1	8	6	2	25
cluster462	0	0	0	24	0	0	1	0	25
cluster463	1	3	2	2	1	9	6	1	25
cluster464	1	3	1	2	3	6	7	2	25
cluster465	1	5	1	3	6	4	1	4	25
cluster466	2	1	1	1	1	1	17	1	25
cluster467	1	1	1	0	1	15	6	0	25
cluster468	3	4	3	1	3	3	7	1	25
cluster469	2	3	4	2	3	4	4	3	25
cluster470	3	4	2	1	3	5	5	2	25
cluster471	1	1	1	9	1	2	0	10	25
cluster472	0	0	1	0	24	0	0	0	25
cluster473	0	0	0	0	0	1	24	0	25
cluster474	0	1	0	0	0	0	0	24	25
cluster475	0	0	0	0	25	0	0	0	25
cluster476	0	0	0	0	25	0	0	0	25
cluster477	0	0	0	0	0	0	25	0	25
cluster478	0	0	0	0	0	25	0	0	25
cluster479	3	2	2	1	4	5	6	1	24
cluster480	3	2	2	2	2	4	7	2	24
cluster481	2	0	0	0	0	0	19	3	24
cluster482	3	2	1	2	2	6	6	2	24
cluster483	2	3	2	3	2	5	4	3	24
cluster484	3	3	3	2	2	3	6	2	24
cluster485	2	2	3	2	0	6	7	2	24
cluster486	7	0	4	0	1	0	12	0	24
cluster487	4	3	1	2	2	4	5	3	24
cluster488	2	2	2	1	2	4	10	1	24
cluster489	2	6	0	0	3	6	7	0	24
cluster490	2	2	1	3	2	6	5	3	24
cluster491	3	4	3	5	2	1	2	4	24
cluster492	3	2	2	3	1	8	3	2	24
cluster493	3	3	2	2	1	7	5	1	24
cluster494	3	2	2	2	3	5	5	2	24
cluster495	3	5	3	2	3	2	4	2	24
cluster496	2	4	3	3	1	4	4	3	24
cluster497	3	2	3	2	2	5	5	2	24
cluster498	3	3	4	1	3	4	4	2	24
cluster499	2	2	0	1	1	17	0	1	24
cluster500	2	2	2	3	3	6	4	2	24
cluster501	2	2	3	2	2	7	4	2	24
cluster502	2	2	2	2	1	7	6	2	24
cluster503	2	2	2	2	2	8	4	2	24
cluster504	1	1	2	0	1	17	1	1	24
cluster505	2	0	4	6	1	10	0	1	24
cluster506	3	5	3	2	2	3	3	3	24
cluster507	5	4	1	4	4	3	2	1	24
cluster508	1	1	1	1	1	8	10	1	24
cluster509	1	3	2	0	2	16	0	0	24
cluster510	1	0	0	0	1	22	0	0	24
cluster511	4	4	5	2	2	6	1	0	24
cluster512	1	1	1	1	1	17	1	1	24
cluster513	0	0	0	0	1	23	0	0	24
cluster514	2	0	1	0	21	0	0	0	24
cluster515	1	2	4	2	2	4	6	3	24
cluster516	1	1	1	1	1	15	3	1	24
cluster517	0	3	4	2	4	5	3	3	24
cluster518	0	0	2	0	22	0	0	0	24
cluster519	0	12	1	2	4	2	2	1	24
cluster520	0	0	1	0	23	0	0	0	24
cluster521	0	2	0	0	0	0	22	0	24
cluster522	0	0	0	0	24	0	0	0	24
cluster523	0	0	0	0	24	0	0	0	24
cluster524	0	0	0	0	24	0	0	0	24
cluster525	0	0	0	0	0	0	0	24	24
cluster526	0	0	0	0	0	0	24	0	24
cluster527	2	2	2	2	1	5	8	1	23
cluster528	2	2	2	2	2	5	6	2	23
cluster529	4	4	3	1	3	3	3	2	23
cluster530	2	2	2	2	2	7	4	2	23
cluster531	3	2	3	1	4	6	3	1	23
cluster532	2	1	2	1	0	15	1	1	23
cluster533	2	2	2	1	1	8	5	2	23
cluster534	4	4	3	3	1	1	4	3	23
cluster535	3	2	2	3	1	8	2	2	23
cluster536	3	3	3	3	3	3	5	0	23
cluster537	4	2	2	2	2	5	4	2	23
cluster538	3	2	2	2	3	5	4	2	23
cluster539	3	2	2	2	1	7	5	1	23
cluster540	2	2	2	2	2	8	3	2	23
cluster541	3	2	2	2	3	4	6	1	23
cluster542	2	2	3	2	2	5	5	2	23
cluster543	2	2	2	1	2	10	4	0	23
cluster544	2	2	2	2	2	6	5	2	23
cluster545	2	2	2	2	2	8	4	1	23
cluster546	2	2	2	2	2	8	4	1	23
cluster547	2	2	2	2	1	6	6	2	23
cluster548	1	8	3	0	0	8	3	0	23
cluster549	1	2	2	2	3	6	5	2	23
cluster550	2	2	4	2	2	4	4	3	23
cluster551	1	1	1	1	1	13	4	1	23
cluster552	2	3	3	2	1	7	4	1	23
cluster553	1	1	2	2	2	4	0	11	23
cluster554	2	3	2	2	3	3	5	3	23
cluster555	0	0	0	0	0	21	2	0	23
cluster556	3	1	3	3	1	3	8	1	23
cluster557	2	2	2	2	0	9	4	2	23
cluster558	1	1	1	1	1	15	2	1	23
cluster559	1	0	2	7	3	2	7	1	23
cluster560	1	1	1	0	0	17	3	0	23
cluster561	0	12	0	0	8	2	1	0	23
cluster562	1	4	2	3	1	8	3	1	23
cluster563	1	1	1	2	1	8	8	1	23
cluster564	2	2	2	2	2	8	4	1	23
cluster565	1	1	0	1	0	0	20	0	23
cluster566	0	0	0	0	23	0	0	0	23
cluster567	2	2	2	3	5	6	2	1	23
cluster568	1	10	0	0	12	0	0	0	23
cluster569	1	1	2	0	0	0	19	0	23
cluster570	0	0	0	0	23	0	0	0	23
cluster571	0	0	0	0	0	13	10	0	23
cluster572	0	0	0	7	0	0	0	16	23
cluster573	0	0	0	0	23	0	0	0	23
cluster574	0	0	0	0	0	0	22	1	23
cluster575	0	0	0	0	0	0	23	0	23
cluster576	0	0	0	0	0	0	23	0	23
cluster577	0	0	0	0	0	23	0	0	23
cluster578	0	0	0	0	0	23	0	0	23
cluster579	2	2	3	2	1	6	4	2	22
cluster580	3	2	3	2	2	4	4	2	22
cluster581	2	2	3	2	3	5	3	2	22
cluster582	3	3	3	3	1	3	4	2	22
cluster583	3	2	2	2	1	6	5	1	22
cluster584	2	2	2	2	3	6	3	2	22
cluster585	2	2	2	3	2	5	4	2	22
cluster586	3	2	2	2	2	5	4	2	22
cluster587	2	2	2	1	4	10	0	1	22
cluster588	2	3	3	2	3	3	4	2	22
cluster589	2	2	2	2	4	5	3	2	22
cluster590	3	3	2	2	3	2	5	2	22
cluster591	2	3	2	2	0	6	5	2	22
cluster592	2	2	2	2	3	4	6	1	22
cluster593	3	3	3	1	8	1	2	1	22
cluster594	2	2	2	4	3	4	2	3	22
cluster595	3	2	2	2	1	8	2	2	22
cluster596	5	4	5	0	5	1	1	1	22
cluster597	2	2	4	1	3	8	1	1	22
cluster598	2	2	2	2	2	4	6	2	22
cluster599	2	2	2	1	1	6	6	2	22
cluster600	2	2	2	3	2	4	4	3	22
cluster601	2	3	2	3	3	4	4	1	22
cluster602	3	2	1	2	5	3	4	2	22
cluster603	4	3	3	2	2	1	5	2	22
cluster604	7	1	14	0	0	0	0	0	22
cluster605	3	3	2	2	2	6	2	2	22
cluster606	2	2	2	3	3	3	5	2	22
cluster607	4	1	4	1	2	5	5	0	22
cluster608	2	2	2	2	2	5	5	2	22
cluster609	2	2	3	2	4	2	5	2	22
cluster610	2	2	1	2	3	5	5	2	22
cluster611	2	3	2	2	4	4	4	1	22
cluster612	2	2	2	2	2	6	4	2	22
cluster613	3	2	2	2	3	5	4	1	22
cluster614	3	2	1	2	3	6	3	2	22
cluster615	3	5	1	3	2	4	3	1	22
cluster616	2	2	2	2	2	7	3	2	22
cluster617	1	1	1	2	1	10	2	4	22
cluster618	1	1	1	1	1	14	1	2	22
cluster619	4	2	3	0	4	5	3	1	22
cluster620	2	2	2	2	2	5	5	2	22
cluster621	3	4	3	0	9	2	1	0	22
cluster622	2	2	2	2	0	4	8	2	22
cluster623	1	1	1	1	1	1	1	15	22
cluster624	1	2	2	2	2	8	3	2	22
cluster625	2	2	3	1	1	7	5	1	22
cluster626	3	1	1	0	15	0	2	0	22
cluster627	0	1	1	0	20	0	0	0	22
cluster628	1	0	1	1	1	11	6	1	22
cluster629	2	3	4	1	4	5	0	3	22
cluster630	1	6	4	1	5	2	2	1	22
cluster631	1	3	2	3	2	6	3	2	22
cluster632	1	7	0	0	0	0	14	0	22
cluster633	1	3	2	2	2	6	4	2	22
cluster634	1	1	1	0	1	10	7	1	22
cluster635	0	5	1	0	15	0	0	1	22
cluster636	0	4	0	0	0	4	14	0	22
cluster637	0	1	0	0	0	20	1	0	22
cluster638	0	0	0	7	0	0	0	15	22
cluster639	0	0	0	0	22	0	0	0	22
cluster640	0	0	0	0	22	0	0	0	22
cluster641	0	0	0	0	22	0	0	0	22
cluster642	0	0	0	0	0	22	0	0	22
cluster643	3	2	2	1	0	6	6	1	21
cluster644	2	2	2	2	3	2	6	2	21
cluster645	2	2	2	3	2	4	4	2	21
cluster646	2	2	2	3	2	6	2	2	21
cluster647	3	2	2	3	2	3	4	2	21
cluster648	3	2	2	2	2	3	5	2	21
cluster649	2	2	2	2	4	3	5	1	21
cluster650	2	2	1	2	2	6	4	2	21
cluster651	9	5	2	0	1	4	0	0	21
cluster652	3	1	2	2	2	4	5	2	21
cluster653	2	3	2	1	2	4	6	1	21
cluster654	2	2	2	2	3	5	3	2	21
cluster655	2	1	2	1	2	7	4	2	21
cluster656	3	3	3	1	2	6	2	1	21
cluster657	2	2	2	2	2	6	3	2	21
cluster658	2	2	3	2	2	4	4	2	21
cluster659	3	2	2	2	2	3	5	2	21
cluster660	2	2	2	2	3	5	4	1	21
cluster661	2	2	2	2	2	5	4	2	21
cluster662	2	2	2	2	1	5	5	2	21
cluster663	2	3	2	2	0	8	3	1	21
cluster664	2	2	2	3	2	4	4	2	21
cluster665	2	3	2	1	3	5	3	2	21
cluster666	3	2	2	2	1	5	4	2	21
cluster667	2	2	2	2	2	5	4	2	21
cluster668	3	5	2	2	5	1	1	2	21
cluster669	2	2	2	2	3	2	6	2	21
cluster670	2	2	2	2	1	4	4	4	21
cluster671	2	2	2	1	3	6	4	1	21
cluster672	2	2	3	2	2	5	3	2	21
cluster673	2	3	2	4	2	1	5	2	21
cluster674	2	2	2	1	2	7	3	2	21
cluster675	2	2	2	3	1	5	3	3	21
cluster676	3	2	2	6	1	3	2	2	21
cluster677	2	2	2	2	2	4	5	2	21
cluster678	3	2	2	2	3	5	2	2	21
cluster679	2	3	4	2	2	1	7	0	21
cluster680	4	3	3	2	1	4	2	2	21
cluster681	1	1	1	0	0	10	7	1	21
cluster682	1	1	1	1	2	8	6	1	21
cluster683	1	6	2	3	3	3	2	1	21
cluster684	5	3	3	2	1	4	2	1	21
cluster685	1	3	2	2	3	4	4	2	21
cluster686	2	3	2	1	1	5	5	2	21
cluster687	2	2	2	2	1	6	4	2	21
cluster688	1	1	1	2	1	12	2	1	21
cluster689	1	2	0	2	0	8	6	2	21
cluster690	1	2	2	3	4	6	2	1	21
cluster691	2	2	2	2	1	6	4	2	21
cluster692	3	3	3	3	3	2	2	2	21
cluster693	1	2	2	2	3	5	4	2	21
cluster694	2	2	2	2	2	3	6	2	21
cluster695	2	2	2	2	3	6	2	2	21
cluster696	3	2	6	0	1	8	1	0	21
cluster697	1	2	2	5	2	1	5	3	21
cluster698	2	4	4	2	1	4	3	1	21
cluster699	1	2	2	1	2	6	5	2	21
cluster700	1	1	2	2	0	11	3	1	21
cluster701	1	2	3	2	2	3	6	2	21
cluster702	1	1	1	1	1	8	7	1	21
cluster703	2	3	2	2	1	7	1	3	21
cluster704	0	2	3	0	2	13	1	0	21
cluster705	1	0	0	0	20	0	0	0	21
cluster706	1	1	1	0	1	16	1	0	21
cluster707	1	0	1	0	19	0	0	0	21
cluster708	0	0	2	0	19	0	0	0	21
cluster709	0	0	0	0	21	0	0	0	21
cluster710	0	0	0	0	0	0	21	0	21
cluster711	0	0	0	0	0	0	21	0	21
cluster712	0	0	0	0	0	0	0	21	21
cluster713	0	0	0	0	0	0	0	21	21
cluster714	0	0	0	0	0	0	21	0	21
cluster715	0	0	0	0	0	3	18	0	21
cluster716	0	0	0	0	0	21	0	0	21
cluster717	2	2	1	1	2	6	5	1	20
cluster718	2	2	2	1	3	4	5	1	20
cluster719	2	2	3	3	3	1	4	2	20
cluster720	8	1	10	0	0	0	1	0	20
cluster721	2	2	3	3	2	3	3	2	20
cluster722	4	2	2	1	3	3	4	1	20
cluster723	4	2	2	2	1	5	2	2	20
cluster724	3	2	1	1	2	4	4	3	20
cluster725	2	2	1	1	2	7	3	2	20
cluster726	2	2	3	2	1	4	4	2	20
cluster727	3	2	2	2	2	3	4	2	20
cluster728	2	3	2	1	3	2	5	2	20
cluster729	3	2	2	2	1	3	5	2	20
cluster730	2	2	2	3	1	4	4	2	20
cluster731	3	2	3	3	1	4	2	2	20
cluster732	2	2	2	1	2	6	3	2	20
cluster733	2	2	2	2	1	6	2	3	20
cluster734	4	2	2	2	2	2	4	2	20
cluster735	3	2	2	2	2	5	2	2	20
cluster736	2	4	1	2	2	3	4	2	20
cluster737	2	2	3	3	2	2	3	3	20
cluster738	2	2	2	2	1	2	7	2	20
cluster739	2	2	2	3	1	3	6	1	20
cluster740	2	2	3	2	2	4	3	2	20
cluster741	3	1	2	1	3	4	4	2	20
cluster742	2	2	2	2	2	1	7	2	20
cluster743	2	2	2	2	2	3	5	2	20
cluster744	2	3	3	2	2	4	3	1	20
cluster745	3	2	2	1	3	4	4	1	20
cluster746	2	2	1	3	2	4	4	2	20
cluster747	3	2	2	2	3	3	3	2	20
cluster748	3	5	2	0	0	4	6	0	20
cluster749	2	2	1	2	2	6	4	1	20
cluster750	2	3	3	2	3	2	3	2	20
cluster751	2	2	2	2	2	4	4	2	20
cluster752	2	2	2	3	2	2	5	2	20
cluster753	2	2	2	2	2	4	5	1	20
cluster754	3	3	3	2	2	3	2	2	20
cluster755	2	2	2	2	3	3	4	2	20
cluster756	2	0	3	3	0	11	0	1	20
cluster757	2	4	3	1	5	3	1	1	20
cluster758	3	2	2	1	2	4	5	1	20
cluster759	2	2	2	2	2	5	4	1	20
cluster760	2	2	2	2	3	2	5	2	20
cluster761	2	2	3	0	1	7	2	3	20
cluster762	1	2	0	4	2	6	3	2	20
cluster763	2	3	1	1	4	5	3	1	20
cluster764	1	1	1	1	2	7	6	1	20
cluster765	2	3	2	2	1	3	5	2	20
cluster766	1	3	3	1	3	8	0	1	20
cluster767	1	1	1	0	1	9	6	1	20
cluster768	2	0	1	0	17	0	0	0	20
cluster769	4	3	1	1	4	2	3	2	20
cluster770	1	2	1	2	2	7	3	2	20
cluster771	2	3	1	1	3	4	4	2	20
cluster772	1	1	1	0	1	13	2	1	20
cluster773	2	2	2	2	0	7	3	2	20
cluster774	1	1	1	1	1	8	6	1	20
cluster775	3	0	0	1	2	0	0	14	20
cluster776	1	3	2	1	3	4	4	2	20
cluster777	1	3	2	1	3	4	5	1	20
cluster778	1	1	1	1	0	13	2	1	20
cluster779	0	0	0	7	0	0	0	13	20
cluster780	2	2	1	3	2	2	5	3	20
cluster781	1	2	3	3	2	4	3	2	20
cluster782	1	0	0	19	0	0	0	0	20
cluster783	1	3	1	1	2	6	5	1	20
cluster784	1	2	2	3	4	2	4	2	20
cluster785	1	1	2	9	3	1	2	1	20
cluster786	3	3	3	0	3	4	4	0	20
cluster787	2	2	2	2	2	3	5	2	20
cluster788	2	2	2	1	2	5	5	1	20
cluster789	1	2	2	1	2	10	1	1	20
cluster790	1	1	1	1	1	12	2	1	20
cluster791	1	1	1	1	1	1	13	1	20
cluster792	1	1	1	1	1	12	2	1	20
cluster793	1	1	1	3	1	9	1	3	20
cluster794	1	4	1	1	4	8	1	0	20
cluster795	1	2	1	2	2	5	6	1	20
cluster796	1	4	1	1	3	4	4	2	20
cluster797	0	1	2	0	17	0	0	0	20
cluster798	0	0	1	18	0	0	0	1	20
cluster799	0	0	0	0	0	0	20	0	20
cluster800	0	0	0	20	0	0	0	0	20
cluster801	0	0	0	19	0	0	0	1	20
cluster802	0	0	0	0	20	0	0	0	20
cluster803	0	0	0	0	20	0	0	0	20
cluster804	0	0	0	0	20	0	0	0	20
cluster805	0	0	0	0	0	0	0	20	20
cluster806	0	0	0	0	0	0	20	0	20
cluster807	0	0	0	0	0	0	20	0	20
cluster808	0	0	0	0	0	0	20	0	20
cluster809	4	2	2	1	1	4	4	1	19
cluster810	9	1	9	0	0	0	0	0	19
cluster811	3	2	2	2	2	2	4	2	19
cluster812	2	2	3	2	1	4	5	0	19
cluster813	2	2	2	3	3	2	3	2	19
cluster814	2	2	3	1	2	3	5	1	19
cluster815	2	2	2	2	2	4	4	1	19
cluster816	3	1	2	1	2	5	3	2	19
cluster817	2	2	3	2	3	2	3	2	19
cluster818	2	2	2	1	1	6	4	1	19
cluster819	14	0	5	0	0	0	0	0	19
cluster820	2	2	2	2	3	2	5	1	19
cluster821	2	2	2	2	1	4	5	1	19
cluster822	3	3	2	1	3	4	2	1	19
cluster823	3	2	2	2	1	1	5	3	19
cluster824	2	2	2	1	2	4	5	1	19
cluster825	2	2	2	2	3	3	3	2	19
cluster826	3	2	2	1	2	4	4	1	19
cluster827	2	2	1	2	2	3	5	2	19
cluster828	2	2	2	1	2	3	5	2	19
cluster829	4	2	2	0	1	4	4	2	19
cluster830	2	2	3	1	2	4	4	1	19
cluster831	2	2	2	2	0	5	4	2	19
cluster832	3	2	2	1	2	3	4	2	19
cluster833	2	2	3	1	1	6	3	1	19
cluster834	2	2	2	2	3	4	3	1	19
cluster835	2	3	2	1	2	3	3	3	19
cluster836	3	2	2	1	2	5	3	1	19
cluster837	2	2	3	2	1	3	4	2	19
cluster838	2	2	2	2	1	6	2	2	19
cluster839	2	2	2	3	2	2	4	2	19
cluster840	2	3	1	1	2	3	6	1	19
cluster841	2	2	2	1	2	8	1	1	19
cluster842	2	2	2	2	2	3	4	2	19
cluster843	3	2	1	1	1	7	2	2	19
cluster844	2	2	2	2	0	5	4	2	19
cluster845	3	2	1	2	1	5	3	2	19
cluster846	2	1	2	1	1	6	5	1	19
cluster847	2	2	2	2	2	4	3	2	19
cluster848	2	2	2	2	0	4	3	4	19
cluster849	2	2	2	2	2	4	3	2	19
cluster850	3	2	3	1	2	5	2	1	19
cluster851	2	2	2	3	2	2	4	2	19
cluster852	3	2	1	3	4	2	2	2	19
cluster853	3	2	2	1	2	3	4	2	19
cluster854	3	0	1	2	3	4	2	4	19
cluster855	3	3	1	4	0	1	1	6	19
cluster856	2	2	3	0	2	7	3	0	19
cluster857	2	4	1	3	2	3	2	2	19
cluster858	3	2	2	0	0	7	5	0	19
cluster859	2	2	2	2	1	6	2	2	19
cluster860	2	2	2	1	1	5	5	1	19
cluster861	3	3	1	2	2	3	3	2	19
cluster862	1	1	2	0	0	12	2	1	19
cluster863	1	2	0	2	2	6	2	4	19
cluster864	2	1	3	0	1	11	0	1	19
cluster865	1	2	1	1	2	2	9	1	19
cluster866	1	2	1	2	1	4	6	2	19
cluster867	1	0	0	0	18	0	0	0	19
cluster868	2	2	2	2	2	3	4	2	19
cluster869	1	2	2	3	0	2	6	3	19
cluster870	3	1	2	2	2	3	4	2	19
cluster871	2	2	1	2	0	6	4	2	19
cluster872	1	2	2	3	1	3	5	2	19
cluster873	1	2	2	2	2	4	4	2	19
cluster874	1	2	2	2	2	5	3	2	19
cluster875	2	2	2	2	2	5	2	2	19
cluster876	4	2	2	2	3	2	2	2	19
cluster877	1	1	1	1	1	12	1	1	19
cluster878	2	2	2	2	2	2	5	2	19
cluster879	1	1	2	2	2	3	5	3	19
cluster880	1	1	1	1	0	11	3	1	19
cluster881	1	1	1	2	1	7	5	1	19
cluster882	1	1	1	1	1	10	2	2	19
cluster883	1	1	1	0	1	5	1	9	19
cluster884	2	2	2	3	2	2	4	2	19
cluster885	1	2	1	1	1	10	2	1	19
cluster886	1	1	1	1	0	13	1	1	19
cluster887	1	1	1	1	0	11	3	1	19
cluster888	1	1	1	1	1	9	4	1	19
cluster889	2	0	3	3	2	0	0	9	19
cluster890	2	2	3	1	3	5	2	1	19
cluster891	2	2	2	1	2	6	3	1	19
cluster892	1	1	1	1	1	10	3	1	19
cluster893	1	1	1	1	1	5	8	1	19
cluster894	1	3	1	1	4	5	2	2	19
cluster895	1	1	1	2	0	11	2	1	19
cluster896	0	1	1	1	2	2	6	6	19
cluster897	0	1	0	0	0	17	1	0	19
cluster898	1	1	1	1	1	13	1	0	19
cluster899	1	3	2	0	1	4	8	0	19
cluster900	1	2	2	1	2	5	4	2	19
cluster901	1	1	1	1	1	9	4	1	19
cluster902	1	1	2	1	1	11	1	1	19
cluster903	2	2	2	2	2	4	3	2	19
cluster904	0	0	1	0	18	0	0	0	19
cluster905	0	0	0	0	0	0	19	0	19
cluster906	0	0	0	5	0	0	0	14	19
cluster907	0	0	0	19	0	0	0	0	19
cluster908	0	0	0	16	0	0	0	3	19
cluster909	0	0	0	16	0	0	0	3	19
cluster910	0	0	0	1	0	16	2	0	19
cluster911	0	0	0	0	19	0	0	0	19
cluster912	0	0	0	0	19	0	0	0	19
cluster913	0	0	0	0	19	0	0	0	19
cluster914	0	0	0	0	19	0	0	0	19
cluster915	0	0	0	0	19	0	0	0	19
cluster916	0	0	0	0	19	0	0	0	19
cluster917	0	0	0	0	19	0	0	0	19
cluster918	0	0	0	0	19	0	0	0	19
cluster919	0	0	0	0	19	0	0	0	19
cluster920	0	0	0	0	0	0	0	19	19
cluster921	0	0	0	0	1	18	0	0	19
cluster922	0	0	0	0	0	0	19	0	19
cluster923	0	0	0	0	0	19	0	0	19
cluster924	3	3	3	1	2	3	2	1	18
cluster925	2	2	2	3	1	2	3	3	18
cluster926	2	2	2	2	2	3	3	2	18
cluster927	2	2	1	3	3	3	2	2	18
cluster928	3	2	2	1	1	3	4	2	18
cluster929	2	2	1	2	2	1	6	2	18
cluster930	2	2	2	2	1	3	5	1	18
cluster931	2	2	2	2	2	1	4	3	18
cluster932	3	3	2	1	0	4	4	1	18
cluster933	3	2	1	2	0	5	3	2	18
cluster934	2	3	2	2	1	3	3	2	18
cluster935	2	2	2	1	2	4	3	2	18
cluster936	2	2	2	2	2	3	3	2	18
cluster937	2	2	2	2	3	2	4	1	18
cluster938	2	2	2	2	3	2	3	2	18
cluster939	2	2	3	2	2	3	1	3	18
cluster940	3	2	3	1	2	2	4	1	18
cluster941	3	2	2	1	3	2	3	2	18
cluster942	2	2	2	2	3	3	2	2	18
cluster943	2	2	2	1	3	6	1	1	18
cluster944	2	2	2	2	2	2	4	2	18
cluster945	3	2	2	2	2	2	2	3	18
cluster946	3	3	3	1	4	1	2	1	18
cluster947	2	1	1	1	0	8	4	1	18
cluster948	2	2	3	2	1	4	3	1	18
cluster949	4	4	0	1	3	4	1	1	18
cluster950	3	2	3	1	3	3	2	1	18
cluster951	2	2	2	2	2	3	3	2	18
cluster952	3	2	2	2	1	2	4	2	18
cluster953	2	2	2	2	1	4	3	2	18
cluster954	2	3	1	2	1	4	3	2	18
cluster955	3	2	1	2	2	3	3	2	18
cluster956	2	2	2	1	2	5	3	1	18
cluster957	2	2	3	1	2	3	4	1	18
cluster958	3	2	2	2	2	2	3	2	18
cluster959	3	2	2	2	0	3	4	2	18
cluster960	2	3	2	3	3	2	1	2	18
cluster961	2	2	1	3	4	3	2	1	18
cluster962	3	2	2	2	2	4	1	2	18
cluster963	2	2	2	2	2	3	3	2	18
cluster964	2	2	2	3	3	2	2	2	18
cluster965	3	2	2	1	2	3	3	2	18
cluster966	2	2	2	2	3	2	3	2	18
cluster967	2	2	2	1	1	3	4	3	18
cluster968	2	2	3	2	2	3	2	2	18
cluster969	2	2	0	1	2	3	7	1	18
cluster970	2	1	2	1	2	5	4	1	18
cluster971	2	3	1	2	1	1	7	1	18
cluster972	2	2	3	1	1	5	3	1	18
cluster973	2	2	2	2	2	1	5	2	18
cluster974	3	2	1	2	2	4	2	2	18
cluster975	2	2	3	1	1	4	3	2	18
cluster976	1	2	2	2	1	3	6	1	18
cluster977	2	2	1	2	0	4	5	2	18
cluster978	2	3	2	2	2	3	2	2	18
cluster979	2	1	2	0	1	10	2	0	18
cluster980	1	2	2	1	2	5	3	2	18
cluster981	3	3	3	2	1	2	2	2	18
cluster982	2	2	2	2	2	5	1	2	18
cluster983	2	3	2	3	2	2	3	1	18
cluster984	2	2	1	1	0	8	3	1	18
cluster985	1	0	0	2	0	1	1	13	18
cluster986	2	2	2	1	1	4	5	1	18
cluster987	2	2	3	2	2	2	4	1	18
cluster988	1	2	3	3	2	2	3	2	18
cluster989	3	3	1	1	3	4	2	1	18
cluster990	2	2	0	0	3	10	1	0	18
cluster991	2	2	3	1	2	3	3	2	18
cluster992	2	2	1	2	1	5	3	2	18
cluster993	1	1	0	0	1	8	7	0	18
cluster994	1	2	2	1	1	6	4	1	18
cluster995	2	2	2	2	1	5	3	1	18
cluster996	0	2	2	1	4	4	4	1	18
cluster997	1	1	1	2	0	10	2	1	18
cluster998	2	2	2	2	2	5	1	2	18
cluster999	2	1	1	1	1	11	0	1	18
cluster1000	1	1	1	1	2	8	3	1	18
cluster1001	1	1	1	2	1	9	1	2	18
cluster1002	2	2	2	2	2	5	2	1	18
cluster1003	2	2	2	2	3	2	3	2	18
cluster1004	2	2	3	2	2	3	2	2	18
cluster1005	2	2	3	1	0	4	5	1	18
cluster1006	2	3	2	2	3	2	3	1	18
cluster1007	1	3	4	1	2	2	2	3	18
cluster1008	2	1	1	1	2	10	0	1	18
cluster1009	2	2	2	2	2	4	2	2	18
cluster1010	1	1	1	0	2	4	8	1	18
cluster1011	2	2	2	2	2	4	2	2	18
cluster1012	2	2	2	3	2	3	1	3	18
cluster1013	0	4	3	1	3	1	4	2	18
cluster1014	2	3	3	2	2	2	3	1	18
cluster1015	1	1	2	1	1	10	1	1	18
cluster1016	1	1	0	1	2	8	4	1	18
cluster1017	1	2	2	2	2	3	4	2	18
cluster1018	1	2	2	3	2	3	3	2	18
cluster1019	2	2	2	0	2	6	3	1	18
cluster1020	2	2	2	2	1	5	3	1	18
cluster1021	1	1	1	0	1	3	11	0	18
cluster1022	1	1	2	1	1	9	2	1	18
cluster1023	2	3	2	2	2	2	3	2	18
cluster1024	1	2	2	2	2	1	6	2	18
cluster1025	2	2	2	1	1	5	2	3	18
cluster1026	2	2	2	1	1	5	4	1	18
cluster1027	1	1	1	1	1	4	7	2	18
cluster1028	2	2	2	1	3	2	4	2	18
cluster1029	3	3	2	1	2	4	3	0	18
cluster1030	2	2	3	1	0	2	5	3	18
cluster1031	2	3	1	3	3	2	2	2	18
cluster1032	2	2	2	2	1	4	4	1	18
cluster1033	1	1	0	1	1	9	2	3	18
cluster1034	1	1	1	2	1	9	2	1	18
cluster1035	0	3	1	2	3	3	4	2	18
cluster1036	1	1	2	2	2	3	5	2	18
cluster1037	1	1	1	1	1	11	1	1	18
cluster1038	1	1	2	2	1	6	3	2	18
cluster1039	0	0	0	1	1	15	1	0	18
cluster1040	0	0	1	0	17	0	0	0	18
cluster1041	2	2	2	2	0	5	3	2	18
cluster1042	0	0	0	0	0	1	17	0	18
cluster1043	1	2	1	1	1	7	4	1	18
cluster1044	1	1	1	1	2	7	4	1	18
cluster1045	1	6	0	0	0	1	10	0	18
cluster1046	1	3	3	1	3	2	3	2	18
cluster1047	1	1	2	1	2	7	3	1	18
cluster1048	1	1	1	2	1	10	1	1	18
cluster1049	1	1	2	1	1	7	4	1	18
cluster1050	0	1	0	0	0	14	3	0	18
cluster1051	0	1	0	0	0	0	17	0	18
cluster1052	0	0	0	7	0	0	0	11	18
cluster1053	0	0	0	11	0	0	0	7	18
cluster1054	0	0	0	0	18	0	0	0	18
cluster1055	0	0	0	0	18	0	0	0	18
cluster1056	0	0	0	0	18	0	0	0	18
cluster1057	0	0	0	0	18	0	0	0	18
cluster1058	0	0	0	0	0	0	0	18	18
cluster1059	0	0	0	0	0	0	18	0	18
cluster1060	0	0	0	0	0	0	18	0	18
cluster1061	0	0	0	0	0	0	18	0	18
cluster1062	0	0	0	0	0	18	0	0	18
cluster1063	3	3	2	1	3	2	2	1	17
cluster1064	3	2	2	1	1	3	3	2	17
cluster1065	3	4	2	0	0	2	6	0	17
cluster1066	4	2	2	3	2	1	1	2	17
cluster1067	2	2	1	2	2	3	3	2	17
cluster1068	3	2	3	1	2	3	1	2	17
cluster1069	2	1	2	1	1	6	3	1	17
cluster1070	2	2	2	2	3	2	3	1	17
cluster1071	3	2	2	1	2	3	3	1	17
cluster1072	2	2	2	1	2	5	1	2	17
cluster1073	3	2	2	1	0	4	5	0	17
cluster1074	3	4	1	0	0	7	1	1	17
cluster1075	2	1	1	1	1	7	2	2	17
cluster1076	2	2	2	1	2	3	4	1	17
cluster1077	2	2	3	2	2	1	3	2	17
cluster1078	4	2	2	2	2	3	1	1	17
cluster1079	4	1	2	2	1	4	1	2	17
cluster1080	2	1	1	1	1	6	4	1	17
cluster1081	3	3	2	1	3	1	3	1	17
cluster1082	3	2	3	1	3	1	2	2	17
cluster1083	2	2	3	1	1	3	4	1	17
cluster1084	2	2	2	3	1	5	2	0	17
cluster1085	2	1	1	1	0	9	2	1	17
cluster1086	2	2	2	3	2	1	4	1	17
cluster1087	2	3	2	1	2	2	3	2	17
cluster1088	3	2	1	1	2	3	4	1	17
cluster1089	2	3	2	1	2	3	2	2	17
cluster1090	2	2	1	2	2	2	5	1	17
cluster1091	3	2	3	1	2	2	2	2	17
cluster1092	3	2	1	1	0	7	2	1	17
cluster1093	2	2	2	1	3	2	3	2	17
cluster1094	2	1	2	1	1	4	5	1	17
cluster1095	2	2	2	2	2	2	3	2	17
cluster1096	2	2	3	1	2	2	4	1	17
cluster1097	5	5	2	0	1	0	0	4	17
cluster1098	2	2	1	1	1	5	3	2	17
cluster1099	2	3	3	2	2	1	2	2	17
cluster1100	2	2	2	1	2	3	4	1	17
cluster1101	2	2	3	1	1	4	3	1	17
cluster1102	3	0	4	0	1	0	9	0	17
cluster1103	6	1	3	1	1	1	0	4	17
cluster1104	2	2	2	1	2	4	3	1	17
cluster1105	3	2	2	3	0	2	3	2	17
cluster1106	3	3	2	1	2	2	3	1	17
cluster1107	3	2	1	1	1	8	0	1	17
cluster1108	4	3	4	0	1	2	2	1	17
cluster1109	2	2	2	1	2	3	4	1	17
cluster1110	2	3	3	1	2	2	3	1	17
cluster1111	2	2	2	1	1	3	4	2	17
cluster1112	2	2	1	2	1	4	4	1	17
cluster1113	2	2	2	2	4	2	1	2	17
cluster1114	2	1	1	1	1	7	3	1	17
cluster1115	2	2	2	2	0	2	5	2	17
cluster1116	2	2	2	2	2	3	2	2	17
cluster1117	1	3	1	2	4	4	1	1	17
cluster1118	1	1	1	4	2	2	3	3	17
cluster1119	1	1	1	1	1	9	2	1	17
cluster1120	1	1	1	1	1	7	4	1	17
cluster1121	2	2	2	2	2	2	3	2	17
cluster1122	3	2	2	2	2	2	2	2	17
cluster1123	2	3	3	1	2	3	2	1	17
cluster1124	3	1	2	1	2	4	3	1	17
cluster1125	1	1	1	2	1	4	1	6	17
cluster1126	1	1	1	1	1	7	4	1	17
cluster1127	1	1	1	1	0	11	1	1	17
cluster1128	3	2	2	2	2	2	2	2	17
cluster1129	2	2	3	3	3	1	2	1	17
cluster1130	2	2	3	2	2	3	2	1	17
cluster1131	3	2	3	1	2	3	2	1	17
cluster1132	2	2	3	1	2	4	2	1	17
cluster1133	1	1	1	1	2	4	6	1	17
cluster1134	2	2	2	2	1	2	5	1	17
cluster1135	2	2	2	2	2	2	3	2	17
cluster1136	2	2	2	2	1	3	3	2	17
cluster1137	3	2	3	1	2	3	1	2	17
cluster1138	1	1	1	1	1	3	8	1	17
cluster1139	1	1	1	1	1	10	1	1	17
cluster1140	2	2	3	1	3	2	3	1	17
cluster1141	1	1	1	1	0	7	5	1	17
cluster1142	2	2	2	2	2	1	5	1	17
cluster1143	2	2	1	2	1	4	3	2	17
cluster1144	1	3	2	1	1	3	5	1	17
cluster1145	1	1	1	1	1	10	1	1	17
cluster1146	1	2	0	1	2	9	1	1	17
cluster1147	1	1	2	1	1	6	3	2	17
cluster1148	2	2	2	2	1	5	3	0	17
cluster1149	2	2	3	1	2	3	3	1	17
cluster1150	2	2	2	1	1	4	3	2	17
cluster1151	1	4	2	1	4	2	1	2	17
cluster1152	1	1	2	2	1	3	5	2	17
cluster1153	1	1	1	1	0	10	2	1	17
cluster1154	3	3	1	2	2	3	2	1	17
cluster1155	1	3	3	1	3	2	3	1	17
cluster1156	2	3	2	2	0	4	2	2	17
cluster1157	1	2	3	3	1	2	1	4	17
cluster1158	2	2	3	1	1	4	3	1	17
cluster1159	1	2	3	2	0	2	5	2	17
cluster1160	2	2	1	1	2	3	4	2	17
cluster1161	1	3	1	0	3	4	4	1	17
cluster1162	1	1	1	1	1	9	2	1	17
cluster1163	1	2	2	2	2	4	1	3	17
cluster1164	1	1	1	1	1	6	5	1	17
cluster1165	3	2	2	1	2	4	2	1	17
cluster1166	1	1	1	0	1	12	0	1	17
cluster1167	2	2	1	1	3	3	3	2	17
cluster1168	2	2	3	1	1	2	5	1	17
cluster1169	2	2	2	1	2	4	2	2	17
cluster1170	1	0	1	0	2	0	0	13	17
cluster1171	1	1	1	2	1	9	1	1	17
cluster1172	2	3	1	1	3	4	1	2	17
cluster1173	1	2	2	1	2	5	3	1	17
cluster1174	2	2	3	1	1	4	3	1	17
cluster1175	2	2	3	2	2	2	3	1	17
cluster1176	2	2	2	2	0	5	2	2	17
cluster1177	2	2	2	2	2	3	2	2	17
cluster1178	1	3	2	1	2	3	4	1	17
cluster1179	1	1	1	3	1	7	2	1	17
cluster1180	1	2	2	1	4	0	5	2	17
cluster1181	1	2	3	3	1	2	2	3	17
cluster1182	2	2	2	2	1	5	2	1	17
cluster1183	2	2	2	2	1	3	3	2	17
cluster1184	2	2	1	1	1	6	2	2	17
cluster1185	1	1	1	2	2	8	1	1	17
cluster1186	1	1	1	1	1	5	6	1	17
cluster1187	2	3	2	1	1	3	4	1	17
cluster1188	2	2	0	5	0	1	1	6	17
cluster1189	3	2	2	2	2	1	4	1	17
cluster1190	1	1	1	1	1	4	7	1	17
cluster1191	1	2	2	4	3	1	2	2	17
cluster1192	1	1	1	1	3	6	3	1	17
cluster1193	2	2	3	0	6	1	3	0	17
cluster1194	1	2	1	1	3	3	4	2	17
cluster1195	1	1	2	0	1	9	3	0	17
cluster1196	0	0	0	16	0	0	0	1	17
cluster1197	1	1	1	1	1	10	2	0	17
cluster1198	1	1	1	1	1	6	5	1	17
cluster1199	1	1	1	1	1	6	5	1	17
cluster1200	2	1	2	1	1	7	1	2	17
cluster1201	1	1	2	2	1	6	3	1	17
cluster1202	2	2	2	1	2	6	1	1	17
cluster1203	1	2	2	0	2	2	7	1	17
cluster1204	2	2	2	1	1	3	5	1	17
cluster1205	1	1	2	1	1	4	6	1	17
cluster1206	2	2	2	2	2	4	2	1	17
cluster1207	1	1	2	1	2	6	3	1	17
cluster1208	1	1	2	2	2	7	0	2	17
cluster1209	1	1	1	1	1	9	2	1	17
cluster1210	1	1	1	1	1	8	3	1	17
cluster1211	2	2	0	2	1	5	3	2	17
cluster1212	1	1	1	1	0	9	3	1	17
cluster1213	1	2	2	3	1	2	2	4	17
cluster1214	0	0	0	0	17	0	0	0	17
cluster1215	1	1	2	0	2	7	3	1	17
cluster1216	1	1	1	1	1	6	5	1	17
cluster1217	1	0	0	0	0	16	0	0	17
cluster1218	1	1	1	1	2	8	2	1	17
cluster1219	1	1	1	1	1	9	3	0	17
cluster1220	1	1	1	1	1	10	1	1	17
cluster1221	0	4	1	1	3	5	2	1	17
cluster1222	1	2	1	2	2	5	3	1	17
cluster1223	1	0	0	0	16	0	0	0	17
cluster1224	1	1	1	1	1	9	1	2	17
cluster1225	0	1	0	1	1	0	0	14	17
cluster1226	0	1	1	15	0	0	0	0	17
cluster1227	0	0	0	17	0	0	0	0	17
cluster1228	0	0	0	0	0	17	0	0	17
cluster1229	0	17	0	0	0	0	0	0	17
cluster1230	0	9	0	0	8	0	0	0	17
cluster1231	0	1	0	0	16	0	0	0	17
cluster1232	0	0	0	0	1	0	1	15	17
cluster1233	0	0	0	0	13	3	0	1	17
cluster1234	0	1	0	0	16	0	0	0	17
cluster1235	0	1	0	0	16	0	0	0	17
cluster1236	0	1	0	1	1	7	3	4	17
cluster1237	0	0	0	0	17	0	0	0	17
cluster1238	0	0	0	0	17	0	0	0	17
cluster1239	0	0	0	0	0	0	17	0	17
cluster1240	0	0	0	0	0	0	0	17	17
cluster1241	0	0	0	0	0	0	0	17	17
cluster1242	0	0	0	0	0	0	17	0	17
cluster1243	0	0	0	0	0	0	17	0	17
cluster1244	0	0	0	0	0	0	17	0	17
cluster1245	0	0	0	0	0	0	17	0	17
cluster1246	0	0	0	0	0	17	0	0	17
cluster1247	2	2	1	2	1	2	4	2	16
cluster1248	2	1	1	1	2	2	6	1	16
cluster1249	3	2	2	1	2	1	3	2	16
cluster1250	2	1	1	1	1	7	2	1	16
cluster1251	2	2	4	1	0	4	2	1	16
cluster1252	3	2	2	1	2	3	2	1	16
cluster1253	2	2	3	1	3	1	3	1	16
cluster1254	2	2	2	1	3	1	4	1	16
cluster1255	2	1	1	1	1	7	2	1	16
cluster1256	2	1	1	1	2	3	5	1	16
cluster1257	2	1	1	0	0	7	4	1	16
cluster1258	3	1	1	1	1	6	1	2	16
cluster1259	3	2	0	2	1	3	3	2	16
cluster1260	3	2	2	1	2	3	2	1	16
cluster1261	2	2	2	2	0	3	3	2	16
cluster1262	2	1	1	1	1	7	2	1	16
cluster1263	3	1	2	1	1	4	3	1	16
cluster1264	2	2	2	2	1	2	3	2	16
cluster1265	2	2	2	0	2	2	4	2	16
cluster1266	2	2	2	1	2	2	3	2	16
cluster1267	2	2	2	1	2	4	2	1	16
cluster1268	4	1	1	2	1	4	2	1	16
cluster1269	2	1	1	1	1	7	2	1	16
cluster1270	3	1	3	1	2	2	3	1	16
cluster1271	3	2	2	1	2	2	3	1	16
cluster1272	2	1	1	1	0	4	6	1	16
cluster1273	3	3	3	1	3	1	1	1	16
cluster1274	2	2	2	1	1	6	1	1	16
cluster1275	4	2	2	1	1	3	2	1	16
cluster1276	2	1	1	12	0	0	0	0	16
cluster1277	3	3	3	0	3	3	1	0	16
cluster1278	3	2	1	1	2	4	2	1	16
cluster1279	2	2	3	2	2	1	2	2	16
cluster1280	2	2	3	1	3	3	1	1	16
cluster1281	2	3	2	1	1	2	4	1	16
cluster1282	3	2	2	1	1	4	2	1	16
cluster1283	2	2	2	1	1	2	4	2	16
cluster1284	2	1	1	1	0	8	2	1	16
cluster1285	3	1	1	1	1	3	4	2	16
cluster1286	2	3	3	1	4	1	1	1	16
cluster1287	3	2	1	1	2	3	3	1	16
cluster1288	3	2	2	1	2	2	3	1	16
cluster1289	2	2	1	4	2	1	2	2	16
cluster1290	2	1	2	2	2	5	1	1	16
cluster1291	2	2	2	2	0	3	3	2	16
cluster1292	2	2	1	1	0	7	2	1	16
cluster1293	2	2	3	2	0	2	3	2	16
cluster1294	2	3	2	1	0	2	5	1	16
cluster1295	2	2	1	2	0	2	5	2	16
cluster1296	3	2	1	1	0	7	1	1	16
cluster1297	2	2	2	1	2	3	3	1	16
cluster1298	2	2	3	1	2	3	2	1	16
cluster1299	2	2	2	1	2	2	4	1	16
cluster1300	2	2	1	2	2	3	3	1	16
cluster1301	1	3	2	2	1	3	2	2	16
cluster1302	2	2	4	1	2	2	1	2	16
cluster1303	2	2	2	1	2	2	4	1	16
cluster1304	3	3	2	1	0	4	2	1	16
cluster1305	2	2	2	1	1	6	1	1	16
cluster1306	1	7	1	0	1	0	6	0	16
cluster1307	1	1	1	0	7	5	1	0	16
cluster1308	1	1	0	1	1	10	1	1	16
cluster1309	4	3	2	2	1	2	1	1	16
cluster1310	1	0	2	1	1	5	5	1	16
cluster1311	2	2	3	1	2	2	2	2	16
cluster1312	2	3	4	1	1	1	3	1	16
cluster1313	2	2	1	2	2	2	3	2	16
cluster1314	1	1	1	1	2	9	0	1	16
cluster1315	2	2	2	1	2	3	3	1	16
cluster1316	2	3	2	1	1	2	2	3	16
cluster1317	0	0	0	0	0	0	0	16	16
cluster1318	2	2	2	1	1	3	4	1	16
cluster1319	1	2	2	1	1	4	4	1	16
cluster1320	1	1	1	2	1	4	5	1	16
cluster1321	3	1	0	1	0	10	1	0	16
cluster1322	2	2	2	1	2	4	2	1	16
cluster1323	1	1	1	1	1	5	5	1	16
cluster1324	2	2	2	1	1	4	3	1	16
cluster1325	2	2	2	1	1	6	1	1	16
cluster1326	2	1	2	2	2	2	3	2	16
cluster1327	2	2	2	2	2	2	2	2	16
cluster1328	2	2	2	1	3	2	3	1	16
cluster1329	2	2	3	1	2	2	3	1	16
cluster1330	2	3	3	1	0	2	3	2	16
cluster1331	1	1	1	3	1	4	3	2	16
cluster1332	1	1	2	2	1	4	3	2	16
cluster1333	3	2	3	2	1	2	2	1	16
cluster1334	1	1	1	1	1	9	1	1	16
cluster1335	1	1	1	1	1	4	6	1	16
cluster1336	1	1	1	1	1	9	2	0	16
cluster1337	3	2	3	1	1	1	2	3	16
cluster1338	1	2	2	0	1	7	1	2	16
cluster1339	1	1	1	1	1	7	3	1	16
cluster1340	1	2	3	1	2	2	4	1	16
cluster1341	2	3	1	2	2	3	2	1	16
cluster1342	1	1	0	1	2	8	2	1	16
cluster1343	1	1	0	1	1	8	3	1	16
cluster1344	1	1	1	2	2	2	1	6	16
cluster1345	2	1	2	1	1	6	2	1	16
cluster1346	2	2	1	1	3	3	3	1	16
cluster1347	2	2	3	0	4	0	5	0	16
cluster1348	1	2	1	2	1	5	3	1	16
cluster1349	2	3	2	1	2	3	2	1	16
cluster1350	2	1	2	1	1	3	4	2	16
cluster1351	2	5	2	1	1	2	2	1	16
cluster1352	1	3	3	1	2	3	2	1	16
cluster1353	1	2	1	3	1	4	0	4	16
cluster1354	3	2	2	2	1	0	4	2	16
cluster1355	1	2	3	1	1	3	4	1	16
cluster1356	2	2	2	1	2	1	5	1	16
cluster1357	2	3	1	1	3	3	1	2	16
cluster1358	1	2	1	2	4	3	1	2	16
cluster1359	0	1	0	0	0	1	13	1	16
cluster1360	1	1	1	1	1	8	2	1	16
cluster1361	2	2	2	1	1	1	6	1	16
cluster1362	1	1	2	1	1	8	1	1	16
cluster1363	2	1	1	1	2	5	3	1	16
cluster1364	1	2	1	1	2	5	2	2	16
cluster1365	2	2	2	1	3	1	3	2	16
cluster1366	1	1	1	2	1	1	8	1	16
cluster1367	2	2	2	2	2	1	3	2	16
cluster1368	1	1	1	1	0	9	2	1	16
cluster1369	2	1	1	1	1	6	3	1	16
cluster1370	2	2	2	3	1	1	3	2	16
cluster1371	1	1	1	0	1	7	4	1	16
cluster1372	1	2	3	1	1	5	1	2	16
cluster1373	2	1	1	1	1	7	2	1	16
cluster1374	1	1	1	1	1	6	4	1	16
cluster1375	1	1	1	1	1	8	3	0	16
cluster1376	2	2	3	2	1	1	3	2	16
cluster1377	2	1	2	1	2	2	4	2	16
cluster1378	1	4	1	1	1	3	4	1	16
cluster1379	1	1	1	1	1	9	1	1	16
cluster1380	2	0	9	0	1	3	0	1	16
cluster1381	2	2	2	4	1	2	3	0	16
cluster1382	1	2	1	1	0	7	3	1	16
cluster1383	1	3	2	1	4	1	3	1	16
cluster1384	2	2	1	1	1	3	3	3	16
cluster1385	2	3	3	1	1	1	4	1	16
cluster1386	1	1	1	1	1	3	7	1	16
cluster1387	1	1	1	1	2	7	2	1	16
cluster1388	1	1	2	1	0	6	4	1	16
cluster1389	1	1	2	2	2	3	1	4	16
cluster1390	2	2	3	1	2	3	1	2	16
cluster1391	1	1	0	0	0	0	13	1	16
cluster1392	2	2	2	2	1	3	2	2	16
cluster1393	2	1	2	2	0	5	2	2	16
cluster1394	2	2	2	2	1	2	3	2	16
cluster1395	1	1	1	2	1	5	3	2	16
cluster1396	1	1	0	1	0	10	2	1	16
cluster1397	1	1	1	1	0	9	1	2	16
cluster1398	2	4	3	1	1	3	1	1	16
cluster1399	1	1	1	1	1	6	3	2	16
cluster1400	1	1	1	1	1	6	4	1	16
cluster1401	1	4	1	0	2	4	3	1	16
cluster1402	2	2	1	1	2	4	3	1	16
cluster1403	1	1	1	0	1	9	2	1	16
cluster1404	1	2	2	1	2	3	3	2	16
cluster1405	2	2	0	2	2	3	2	3	16
cluster1406	1	2	1	1	1	6	3	1	16
cluster1407	1	1	1	1	1	6	4	1	16
cluster1408	2	2	1	1	4	4	1	1	16
cluster1409	1	1	1	1	4	0	6	2	16
cluster1410	1	1	1	1	1	7	1	3	16
cluster1411	2	3	3	2	1	1	3	1	16
cluster1412	2	3	3	1	3	2	2	0	16
cluster1413	0	1	0	0	2	6	7	0	16
cluster1414	1	1	3	0	2	8	1	0	16
cluster1415	2	2	2	2	2	2	2	2	16
cluster1416	1	1	1	1	2	8	1	1	16
cluster1417	1	4	2	1	1	4	2	1	16
cluster1418	0	3	3	1	2	2	3	2	16
cluster1419	1	1	1	1	2	7	2	1	16
cluster1420	2	3	2	2	1	3	2	1	16
cluster1421	1	1	2	1	1	3	6	1	16
cluster1422	1	1	1	1	2	6	2	2	16
cluster1423	1	1	1	1	2	8	2	0	16
cluster1424	1	2	2	0	3	2	2	4	16
cluster1425	1	1	0	0	0	14	0	0	16
cluster1426	2	2	2	1	2	3	3	1	16
cluster1427	1	2	1	1	1	7	2	1	16
cluster1428	1	0	0	0	0	1	14	0	16
cluster1429	1	1	1	1	1	4	6	1	16
cluster1430	1	1	1	1	1	9	1	1	16
cluster1431	1	1	1	2	1	7	1	2	16
cluster1432	2	2	2	1	2	1	4	2	16
cluster1433	1	3	1	1	1	5	3	1	16
cluster1434	1	1	0	1	2	7	3	1	16
cluster1435	2	2	2	2	2	3	2	1	16
cluster1436	1	1	1	0	0	5	7	1	16
cluster1437	1	1	1	1	1	9	1	1	16
cluster1438	1	1	0	2	0	8	2	2	16
cluster1439	1	1	1	1	1	5	5	1	16
cluster1440	1	2	3	1	1	2	4	2	16
cluster1441	1	1	2	1	2	2	6	1	16
cluster1442	1	1	1	2	0	7	2	2	16
cluster1443	1	2	1	3	2	3	2	2	16
cluster1444	1	1	1	1	1	6	4	1	16
cluster1445	1	1	1	1	1	6	3	2	16
cluster1446	1	2	3	2	3	1	3	1	16
cluster1447	2	2	2	1	2	2	3	2	16
cluster1448	1	1	1	1	1	4	6	1	16
cluster1449	1	1	1	1	3	2	6	1	16
cluster1450	1	1	1	2	1	6	2	2	16
cluster1451	1	2	0	2	2	5	3	1	16
cluster1452	0	3	4	2	2	2	1	2	16
cluster1453	0	3	3	1	3	2	2	2	16
cluster1454	0	0	0	0	0	16	0	0	16
cluster1455	0	2	0	0	2	0	12	0	16
cluster1456	0	1	0	3	0	4	0	8	16
cluster1457	0	0	0	0	16	0	0	0	16
cluster1458	0	0	0	16	0	0	0	0	16
cluster1459	0	0	0	1	0	0	0	15	16
cluster1460	0	0	0	0	16	0	0	0	16
cluster1461	0	0	0	0	0	0	0	16	16
cluster1462	0	0	0	0	0	0	0	16	16
cluster1463	0	0	0	0	0	0	0	16	16
cluster1464	0	0	0	0	0	0	16	0	16
cluster1465	0	0	0	0	0	0	16	0	16
cluster1466	0	0	0	0	0	0	16	0	16
cluster1467	0	0	0	0	0	1	15	0	16
cluster1468	0	0	0	0	0	16	0	0	16
cluster1469	0	0	0	0	0	0	0	16	16
cluster1470	4	2	2	0	2	2	3	0	15
cluster1471	2	2	3	1	2	2	2	1	15
cluster1472	2	1	1	1	0	6	3	1	15
cluster1473	3	2	2	1	2	2	2	1	15
cluster1474	3	2	1	1	0	2	4	2	15
cluster1475	2	1	0	2	3	6	0	1	15
cluster1476	2	2	1	1	3	3	2	1	15
cluster1477	2	3	1	1	3	2	2	1	15
cluster1478	2	2	1	2	1	3	3	1	15
cluster1479	6	4	4	0	0	1	0	0	15
cluster1480	4	1	7	0	0	0	3	0	15
cluster1481	2	2	2	1	2	3	2	1	15
cluster1482	2	2	1	1	1	2	4	2	15
cluster1483	2	1	3	1	2	3	2	1	15
cluster1484	2	2	2	2	1	3	2	1	15
cluster1485	2	3	2	1	2	1	2	2	15
cluster1486	2	2	2	1	3	2	2	1	15
cluster1487	2	2	1	2	1	2	3	2	15
cluster1488	2	2	3	1	0	4	2	1	15
cluster1489	4	3	2	0	2	0	4	0	15
cluster1490	2	2	3	0	3	2	3	0	15
cluster1491	2	1	1	0	1	3	7	0	15
cluster1492	2	1	1	1	1	3	4	2	15
cluster1493	2	3	2	0	2	4	2	0	15
cluster1494	3	2	2	1	1	2	3	1	15
cluster1495	2	2	2	1	2	3	2	1	15
cluster1496	2	2	2	2	2	2	2	1	15
cluster1497	2	2	2	2	1	2	4	0	15
cluster1498	2	1	1	2	1	1	6	1	15
cluster1499	3	2	1	1	2	1	4	1	15
cluster1500	2	1	0	0	2	6	4	0	15
cluster1501	2	2	0	1	2	4	4	0	15
cluster1502	3	2	1	1	2	2	3	1	15
cluster1503	2	2	2	1	1	3	3	1	15
cluster1504	2	1	1	1	1	5	3	1	15
cluster1505	2	2	2	1	3	2	2	1	15
cluster1506	3	2	2	1	0	2	4	1	15
cluster1507	2	2	1	1	3	2	3	1	15
cluster1508	3	2	2	1	2	2	2	1	15
cluster1509	2	1	1	1	3	1	5	1	15
cluster1510	2	2	1	2	1	3	2	2	15
cluster1511	3	2	1	2	1	2	2	2	15
cluster1512	3	3	1	0	0	3	5	0	15
cluster1513	2	1	2	1	1	2	5	1	15
cluster1514	3	2	2	2	0	4	1	1	15
cluster1515	2	1	1	1	1	6	1	2	15
cluster1516	2	1	2	1	2	4	2	1	15
cluster1517	2	2	2	1	3	1	4	0	15
cluster1518	3	1	3	1	2	2	2	1	15
cluster1519	2	1	2	2	2	1	3	2	15
cluster1520	3	2	3	1	1	1	3	1	15
cluster1521	2	2	2	1	2	2	3	1	15
cluster1522	2	2	2	2	2	1	2	2	15
cluster1523	2	2	2	1	4	1	2	1	15
cluster1524	2	4	1	1	2	2	2	1	15
cluster1525	2	2	3	1	1	1	4	1	15
cluster1526	2	2	1	0	1	6	2	1	15
cluster1527	2	1	1	1	2	2	5	1	15
cluster1528	1	1	2	1	0	7	2	1	15
cluster1529	3	2	2	1	1	1	3	2	15
cluster1530	2	4	2	1	1	2	2	1	15
cluster1531	2	1	1	1	2	5	2	1	15
cluster1532	1	2	1	2	2	2	3	2	15
cluster1533	2	2	2	2	2	1	3	1	15
cluster1534	1	1	1	1	1	7	2	1	15
cluster1535	2	2	2	2	1	2	2	2	15
cluster1536	2	3	1	0	2	5	2	0	15
cluster1537	3	2	2	1	2	2	2	1	15
cluster1538	1	2	2	2	1	3	3	1	15
cluster1539	2	2	2	1	2	2	3	1	15
cluster1540	2	2	2	1	1	3	2	2	15
cluster1541	1	2	2	1	1	4	2	2	15
cluster1542	2	2	2	1	2	3	2	1	15
cluster1543	2	2	2	1	1	2	3	2	15
cluster1544	1	2	1	5	1	1	2	2	15
cluster1545	3	1	2	1	2	3	2	1	15
cluster1546	3	3	1	1	1	2	3	1	15
cluster1547	2	2	2	1	1	2	2	3	15
cluster1548	2	2	2	1	2	4	1	1	15
cluster1549	2	2	2	1	1	4	2	1	15
cluster1550	1	1	1	1	1	6	3	1	15
cluster1551	2	1	2	1	2	3	2	2	15
cluster1552	1	1	1	1	1	5	4	1	15
cluster1553	1	1	1	2	1	5	4	0	15
cluster1554	1	1	1	1	1	5	4	1	15
cluster1555	2	2	2	1	3	2	1	2	15
cluster1556	1	1	1	1	1	4	5	1	15
cluster1557	2	1	1	0	2	6	3	0	15
cluster1558	0	0	0	0	15	0	0	0	15
cluster1559	1	2	2	4	1	2	2	1	15
cluster1560	1	2	1	2	2	2	3	2	15
cluster1561	1	1	1	1	2	2	6	1	15
cluster1562	2	2	2	1	2	2	3	1	15
cluster1563	1	3	2	1	2	2	3	1	15
cluster1564	1	1	1	2	1	4	3	2	15
cluster1565	2	2	2	3	1	1	2	2	15
cluster1566	1	1	0	2	2	5	3	1	15
cluster1567	1	2	1	2	1	3	3	2	15
cluster1568	1	0	0	1	0	0	0	13	15
cluster1569	1	1	1	1	1	5	4	1	15
cluster1570	2	1	2	2	2	3	2	1	15
cluster1571	1	2	2	2	2	2	3	1	15
cluster1572	1	1	1	1	0	7	3	1	15
cluster1573	1	2	3	1	2	2	3	1	15
cluster1574	1	1	2	1	1	3	5	1	15
cluster1575	1	0	2	0	12	0	0	0	15
cluster1576	1	1	2	2	1	2	4	2	15
cluster1577	2	1	1	1	1	4	4	1	15
cluster1578	1	1	1	2	2	1	6	1	15
cluster1579	2	2	2	0	3	6	0	0	15
cluster1580	2	1	2	1	2	3	3	1	15
cluster1581	1	2	2	2	2	4	1	1	15
cluster1582	2	1	1	1	1	5	3	1	15
cluster1583	2	2	1	2	3	1	2	2	15
cluster1584	2	2	2	2	1	2	2	2	15
cluster1585	1	1	1	1	1	7	2	1	15
cluster1586	1	1	1	1	1	6	3	1	15
cluster1587	2	3	1	1	3	2	2	1	15
cluster1588	1	2	2	2	1	2	4	1	15
cluster1589	1	1	1	1	1	7	2	1	15
cluster1590	1	2	2	1	1	4	3	1	15
cluster1591	1	1	1	0	1	7	3	1	15
cluster1592	1	2	3	1	2	3	2	1	15
cluster1593	2	2	2	1	2	1	4	1	15
cluster1594	2	2	1	2	3	2	2	1	15
cluster1595	1	1	1	2	1	6	1	2	15
cluster1596	2	1	1	1	2	2	5	1	15
cluster1597	1	1	1	3	1	4	3	1	15
cluster1598	1	1	2	4	2	1	2	2	15
cluster1599	3	2	2	1	1	1	4	1	15
cluster1600	1	1	0	1	1	4	6	1	15
cluster1601	2	3	2	1	1	3	2	1	15
cluster1602	1	3	1	2	1	3	2	2	15
cluster1603	2	2	2	1	2	3	2	1	15
cluster1604	2	2	2	1	2	2	3	1	15
cluster1605	1	2	2	1	1	5	3	0	15
cluster1606	1	1	1	2	1	5	2	2	15
cluster1607	1	1	1	1	1	7	2	1	15
cluster1608	1	1	1	1	1	5	4	1	15
cluster1609	3	2	2	0	1	4	1	2	15
cluster1610	1	1	1	0	1	10	1	0	15
cluster1611	2	2	1	2	0	6	2	0	15
cluster1612	3	2	2	1	2	2	2	1	15
cluster1613	2	0	0	0	13	0	0	0	15
cluster1614	1	1	1	1	1	6	3	1	15
cluster1615	2	1	1	1	1	4	4	1	15
cluster1616	2	2	1	1	2	4	2	1	15
cluster1617	2	2	2	1	2	2	3	1	15
cluster1618	2	1	1	1	1	4	4	1	15
cluster1619	1	0	1	8	1	4	0	0	15
cluster1620	1	1	1	1	1	7	2	1	15
cluster1621	1	1	3	0	3	4	1	2	15
cluster1622	1	1	1	2	0	7	2	1	15
cluster1623	2	2	3	1	2	2	2	1	15
cluster1624	1	1	0	1	1	9	1	1	15
cluster1625	4	2	2	2	1	2	2	0	15
cluster1626	1	2	1	2	1	3	4	1	15
cluster1627	1	2	3	2	2	2	2	1	15
cluster1628	1	1	1	1	0	8	2	1	15
cluster1629	1	2	2	4	2	2	1	1	15
cluster1630	2	2	2	1	2	2	2	2	15
cluster1631	2	3	1	1	2	3	2	1	15
cluster1632	1	1	0	1	0	0	1	11	15
cluster1633	2	2	3	1	1	2	3	1	15
cluster1634	2	1	2	1	4	2	2	1	15
cluster1635	1	2	3	2	1	3	0	3	15
cluster1636	0	2	1	1	3	4	2	2	15
cluster1637	2	2	3	1	1	1	4	1	15
cluster1638	1	1	1	1	2	4	4	1	15
cluster1639	2	2	2	1	2	2	3	1	15
cluster1640	3	2	2	0	3	2	2	1	15
cluster1641	2	1	2	1	1	3	4	1	15
cluster1642	1	2	1	1	0	3	6	1	15
cluster1643	2	3	2	1	2	3	1	1	15
cluster1644	1	1	1	1	2	6	2	1	15
cluster1645	1	1	1	2	2	5	2	1	15
cluster1646	1	2	1	1	2	6	1	1	15
cluster1647	1	2	1	1	1	4	5	0	15
cluster1648	2	0	3	0	0	9	1	0	15
cluster1649	1	1	1	1	1	6	3	1	15
cluster1650	1	1	1	1	1	5	4	1	15
cluster1651	2	2	2	1	3	1	3	1	15
cluster1652	1	1	1	1	1	7	2	1	15
cluster1653	1	1	1	1	1	8	1	1	15
cluster1654	2	2	1	2	2	3	2	1	15
cluster1655	1	1	2	2	0	4	4	1	15
cluster1656	1	2	2	2	3	2	2	1	15
cluster1657	1	1	1	2	1	6	2	1	15
cluster1658	2	2	2	1	1	2	3	2	15
cluster1659	1	1	1	1	1	5	4	1	15
cluster1660	1	1	1	2	1	6	2	1	15
cluster1661	1	1	1	1	1	5	5	0	15
cluster1662	1	1	1	1	2	6	1	2	15
cluster1663	1	1	0	1	1	8	2	1	15
cluster1664	1	2	2	1	1	2	5	1	15
cluster1665	2	2	1	1	1	6	1	1	15
cluster1666	1	1	1	1	1	2	6	2	15
cluster1667	2	2	2	1	2	2	3	1	15
cluster1668	2	2	2	1	1	5	1	1	15
cluster1669	2	2	2	1	2	2	3	1	15
cluster1670	1	1	0	1	0	9	2	1	15
cluster1671	1	2	3	2	0	6	0	1	15
cluster1672	1	1	1	1	1	6	3	1	15
cluster1673	0	0	0	3	0	6	3	3	15
cluster1674	1	2	2	2	1	2	4	1	15
cluster1675	1	2	2	0	2	5	3	0	15
cluster1676	2	2	2	1	1	2	4	1	15
cluster1677	1	3	1	0	3	5	2	0	15
cluster1678	1	2	2	1	4	3	1	1	15
cluster1679	1	1	1	4	1	2	4	1	15
cluster1680	1	1	1	1	2	6	2	1	15
cluster1681	1	1	1	2	1	6	3	0	15
cluster1682	1	3	1	1	2	3	3	1	15
cluster1683	1	0	0	3	1	0	10	0	15
cluster1684	1	1	1	1	2	5	3	1	15
cluster1685	3	3	1	2	1	2	2	1	15
cluster1686	1	2	1	2	1	2	3	3	15
cluster1687	1	3	2	1	0	2	5	1	15
cluster1688	2	2	3	1	2	2	2	1	15
cluster1689	1	1	0	1	2	5	4	1	15
cluster1690	1	1	1	1	2	5	4	0	15
cluster1691	1	2	1	1	2	3	4	1	15
cluster1692	1	1	1	1	1	4	5	1	15
cluster1693	1	1	1	1	1	4	5	1	15
cluster1694	2	2	2	1	1	2	4	1	15
cluster1695	1	1	1	1	2	6	2	1	15
cluster1696	1	2	1	2	3	4	1	1	15
cluster1697	1	1	2	2	2	3	3	1	15
cluster1698	0	0	1	0	3	11	0	0	15
cluster1699	2	2	2	2	2	2	2	1	15
cluster1700	1	1	1	1	1	6	3	1	15
cluster1701	2	1	3	2	1	4	1	1	15
cluster1702	1	1	1	1	1	7	2	1	15
cluster1703	1	1	1	1	1	7	2	1	15
cluster1704	1	1	1	1	2	2	6	1	15
cluster1705	1	3	1	1	3	4	1	1	15
cluster1706	1	2	1	1	2	4	3	1	15
cluster1707	1	2	4	1	2	2	2	1	15
cluster1708	1	1	1	1	1	4	5	1	15
cluster1709	1	1	1	1	1	8	1	1	15
cluster1710	1	3	3	1	1	3	2	1	15
cluster1711	2	2	2	2	2	2	1	2	15
cluster1712	1	2	2	1	2	3	3	1	15
cluster1713	1	1	1	1	2	2	6	1	15
cluster1714	1	1	1	1	0	2	8	1	15
cluster1715	1	1	0	0	2	8	3	0	15
cluster1716	1	2	1	1	0	7	2	1	15
cluster1717	1	1	1	1	1	6	3	1	15
cluster1718	1	1	2	1	1	7	1	1	15
cluster1719	1	1	1	1	1	6	3	1	15
cluster1720	1	1	1	1	2	8	0	1	15
cluster1721	0	0	0	0	15	0	0	0	15
cluster1722	1	2	1	2	2	3	2	2	15
cluster1723	0	0	0	13	0	1	0	1	15
cluster1724	0	1	2	1	1	6	3	1	15
cluster1725	0	0	11	0	4	0	0	0	15
cluster1726	0	3	2	0	2	1	2	5	15
cluster1727	0	1	2	1	1	5	3	2	15
cluster1728	0	1	1	1	2	4	5	1	15
cluster1729	0	2	1	5	2	1	0	4	15
cluster1730	0	1	1	1	2	6	3	1	15
cluster1731	0	2	2	1	4	4	1	1	15
cluster1732	0	0	0	1	0	4	5	5	15
cluster1733	0	1	1	1	1	7	3	1	15
cluster1734	0	1	0	0	1	10	3	0	15
cluster1735	0	1	0	0	14	0	0	0	15
cluster1736	0	1	0	0	2	11	1	0	15
cluster1737	0	1	0	0	1	13	0	0	15
cluster1738	0	1	0	0	0	0	14	0	15
cluster1739	0	0	0	0	0	0	15	0	15
cluster1740	0	0	0	15	0	0	0	0	15
cluster1741	0	0	0	0	0	0	0	15	15
cluster1742	0	0	0	0	15	0	0	0	15
cluster1743	0	0	0	0	15	0	0	0	15
cluster1744	0	0	0	0	15	0	0	0	15
cluster1745	0	0	0	0	15	0	0	0	15
cluster1746	0	0	0	0	15	0	0	0	15
cluster1747	0	0	0	0	15	0	0	0	15
cluster1748	0	0	0	0	0	0	15	0	15
cluster1749	0	0	0	0	0	0	0	15	15
cluster1750	0	0	0	0	0	0	0	15	15
cluster1751	0	0	0	0	0	0	0	15	15
cluster1752	0	0	0	0	0	0	15	0	15
cluster1753	0	0	0	0	0	0	15	0	15
cluster1754	0	0	0	0	0	0	15	0	15
cluster1755	0	0	0	0	0	0	15	0	15
cluster1756	0	0	0	0	0	14	1	0	15
cluster1757	0	0	0	0	0	15	0	0	15
cluster1758	0	0	0	0	0	15	0	0	15
cluster1759	2	1	2	2	1	3	1	2	14
cluster1760	2	2	2	1	0	1	5	1	14
cluster1761	3	1	1	1	1	4	2	1	14
cluster1762	3	2	2	1	1	1	2	2	14
cluster1763	2	2	2	1	3	3	1	0	14
cluster1764	5	1	3	1	0	1	2	1	14
cluster1765	3	4	4	0	2	0	1	0	14
cluster1766	2	1	1	0	1	9	0	0	14
cluster1767	3	0	1	0	10	0	0	0	14
cluster1768	2	1	1	1	1	7	0	1	14
cluster1769	3	2	1	1	2	2	2	1	14
cluster1770	4	2	2	1	1	1	2	1	14
cluster1771	3	1	1	1	0	6	1	1	14
cluster1772	2	1	1	1	1	5	2	1	14
cluster1773	4	4	2	0	4	0	0	0	14
cluster1774	2	2	1	1	2	3	1	2	14
cluster1775	4	6	3	0	1	0	0	0	14
cluster1776	3	2	2	1	1	2	2	1	14
cluster1777	2	2	1	1	3	1	3	1	14
cluster1778	2	2	2	1	3	1	2	1	14
cluster1779	2	2	3	1	1	3	2	0	14
cluster1780	4	2	2	1	1	1	2	1	14
cluster1781	3	1	1	1	2	2	3	1	14
cluster1782	2	1	1	2	1	2	3	2	14
cluster1783	2	1	2	2	1	2	2	2	14
cluster1784	2	2	2	1	1	4	1	1	14
cluster1785	3	3	0	1	1	3	2	1	14
cluster1786	3	2	3	0	2	2	2	0	14
cluster1787	2	1	1	1	0	5	3	1	14
cluster1788	2	2	2	1	2	1	2	2	14
cluster1789	2	1	1	0	2	2	5	1	14
cluster1790	2	2	2	1	2	2	2	1	14
cluster1791	2	1	1	1	4	2	2	1	14
cluster1792	2	1	1	1	1	5	2	1	14
cluster1793	3	2	2	1	1	2	2	1	14
cluster1794	2	2	1	1	2	1	3	2	14
cluster1795	2	1	1	1	1	5	2	1	14
cluster1796	2	1	2	0	9	0	0	0	14
cluster1797	3	3	1	2	1	2	1	1	14
cluster1798	2	2	2	1	4	1	2	0	14
cluster1799	2	3	2	1	2	1	2	1	14
cluster1800	3	1	1	2	0	5	1	1	14
cluster1801	2	2	2	1	2	2	2	1	14
cluster1802	2	2	2	1	2	3	2	0	14
cluster1803	2	1	2	1	0	4	3	1	14
cluster1804	3	1	1	1	2	3	2	1	14
cluster1805	2	1	2	1	2	1	4	1	14
cluster1806	2	2	2	1	1	2	2	2	14
cluster1807	2	2	1	2	2	3	1	1	14
cluster1808	2	1	1	1	1	3	4	1	14
cluster1809	2	2	2	1	1	1	4	1	14
cluster1810	2	1	2	1	1	3	3	1	14
cluster1811	2	2	1	2	2	2	1	2	14
cluster1812	2	2	1	2	1	1	4	1	14
cluster1813	2	2	2	1	2	1	2	2	14
cluster1814	2	1	1	2	0	5	2	1	14
cluster1815	1	1	2	1	0	6	2	1	14
cluster1816	1	1	1	1	0	2	7	1	14
cluster1817	2	2	3	1	2	1	2	1	14
cluster1818	2	2	2	1	1	2	3	1	14
cluster1819	1	1	1	1	1	4	3	2	14
cluster1820	1	2	1	1	1	4	3	1	14
cluster1821	1	1	2	1	0	5	4	0	14
cluster1822	1	1	1	1	0	1	8	1	14
cluster1823	2	2	2	1	3	2	1	1	14
cluster1824	1	1	1	1	0	8	1	1	14
cluster1825	1	3	1	1	0	3	3	2	14
cluster1826	3	3	1	1	1	2	2	1	14
cluster1827	2	2	3	1	0	2	3	1	14
cluster1828	1	1	1	1	1	2	6	1	14
cluster1829	1	1	1	0	2	4	4	1	14
cluster1830	1	1	1	1	0	5	4	1	14
cluster1831	1	1	1	1	1	4	4	1	14
cluster1832	2	1	2	1	1	2	3	2	14
cluster1833	1	1	1	1	1	6	2	1	14
cluster1834	0	1	0	1	1	1	9	1	14
cluster1835	2	2	1	0	2	5	2	0	14
cluster1836	3	1	2	0	1	1	4	2	14
cluster1837	4	2	2	1	1	2	1	1	14
cluster1838	0	2	3	0	4	3	2	0	14
cluster1839	2	2	1	1	1	2	3	2	14
cluster1840	2	2	1	1	2	3	3	0	14
cluster1841	2	2	2	1	2	2	1	2	14
cluster1842	3	1	2	1	2	2	2	1	14
cluster1843	2	1	1	1	2	2	4	1	14
cluster1844	2	2	2	1	3	2	1	1	14
cluster1845	2	1	2	1	0	4	3	1	14
cluster1846	1	2	2	1	2	3	2	1	14
cluster1847	1	1	1	0	1	6	4	0	14
cluster1848	1	1	1	1	1	5	2	2	14
cluster1849	0	2	2	1	2	3	3	1	14
cluster1850	2	4	1	1	1	2	2	1	14
cluster1851	2	2	2	1	2	2	2	1	14
cluster1852	2	3	1	1	2	1	3	1	14
cluster1853	2	3	1	1	2	1	3	1	14
cluster1854	1	1	1	1	1	5	4	0	14
cluster1855	2	1	3	0	1	5	2	0	14
cluster1856	3	3	2	1	2	3	0	0	14
cluster1857	1	1	1	1	0	7	2	1	14
cluster1858	1	1	1	1	1	6	1	2	14
cluster1859	1	1	1	1	1	5	3	1	14
cluster1860	1	1	1	2	1	5	2	1	14
cluster1861	1	1	1	1	1	8	1	0	14
cluster1862	1	1	1	1	1	5	3	1	14
cluster1863	1	1	2	1	1	3	4	1	14
cluster1864	1	0	1	0	3	9	0	0	14
cluster1865	1	1	1	1	2	6	1	1	14
cluster1866	1	1	1	2	1	4	2	2	14
cluster1867	2	3	2	1	1	2	2	1	14
cluster1868	2	1	1	0	1	9	0	0	14
cluster1869	2	3	2	1	0	2	1	3	14
cluster1870	1	1	1	1	1	3	2	4	14
cluster1871	1	1	1	1	2	6	1	1	14
cluster1872	1	1	1	3	2	2	3	1	14
cluster1873	1	1	1	1	1	6	2	1	14
cluster1874	2	2	2	1	3	2	1	1	14
cluster1875	1	1	1	0	1	4	6	0	14
cluster1876	2	2	2	1	2	2	2	1	14
cluster1877	2	2	2	1	1	2	3	1	14
cluster1878	1	2	1	0	1	6	2	1	14
cluster1879	1	1	1	0	1	6	4	0	14
cluster1880	1	1	1	2	1	1	6	1	14
cluster1881	1	2	1	2	2	2	2	2	14
cluster1882	1	1	1	1	1	7	1	1	14
cluster1883	2	3	1	1	0	4	2	1	14
cluster1884	1	2	1	2	1	3	3	1	14
cluster1885	1	1	1	2	1	4	2	2	14
cluster1886	1	2	1	1	1	2	5	1	14
cluster1887	1	2	1	1	1	4	3	1	14
cluster1888	1	1	1	1	1	5	3	1	14
cluster1889	1	1	1	2	1	6	1	1	14
cluster1890	1	1	1	1	2	3	3	2	14
cluster1891	1	1	1	1	1	6	2	1	14
cluster1892	1	2	2	2	2	2	1	2	14
cluster1893	1	1	1	0	2	7	1	1	14
cluster1894	1	1	1	1	1	6	2	1	14
cluster1895	2	1	2	1	3	1	3	1	14
cluster1896	1	3	1	1	0	3	4	1	14
cluster1897	1	1	1	1	1	7	1	1	14
cluster1898	2	3	2	1	3	1	1	1	14
cluster1899	1	1	1	2	0	6	1	2	14
cluster1900	1	1	1	0	1	9	0	1	14
cluster1901	1	1	1	2	1	3	3	2	14
cluster1902	2	3	1	1	3	2	1	1	14
cluster1903	1	1	1	1	0	7	2	1	14
cluster1904	1	1	1	1	1	7	1	1	14
cluster1905	1	1	1	1	2	3	4	1	14
cluster1906	1	1	1	2	1	4	3	1	14
cluster1907	1	3	0	0	0	9	1	0	14
cluster1908	1	2	2	1	2	3	2	1	14
cluster1909	1	2	2	1	2	4	0	2	14
cluster1910	1	1	1	1	1	6	1	2	14
cluster1911	1	1	1	0	1	7	2	1	14
cluster1912	1	1	1	2	1	5	2	1	14
cluster1913	1	1	1	2	0	3	4	2	14
cluster1914	1	1	1	2	1	3	3	2	14
cluster1915	1	1	1	2	1	6	1	1	14
cluster1916	2	2	2	1	2	2	1	2	14
cluster1917	2	2	2	1	1	3	2	1	14
cluster1918	2	2	2	1	1	1	4	1	14
cluster1919	2	3	1	2	1	3	1	1	14
cluster1920	2	2	1	1	1	4	2	1	14
cluster1921	1	1	1	1	1	5	3	1	14
cluster1922	2	2	2	1	2	2	2	1	14
cluster1923	2	1	1	1	1	4	3	1	14
cluster1924	1	1	2	2	1	4	2	1	14
cluster1925	2	3	2	1	1	2	2	1	14
cluster1926	1	2	1	1	1	4	3	1	14
cluster1927	1	2	1	1	1	5	2	1	14
cluster1928	2	2	2	1	1	4	1	1	14
cluster1929	2	3	1	2	0	4	0	2	14
cluster1930	2	2	2	2	2	1	2	1	14
cluster1931	1	0	1	1	1	4	5	1	14
cluster1932	2	3	1	1	2	3	1	1	14
cluster1933	1	2	3	1	3	2	2	0	14
cluster1934	1	1	1	1	0	8	1	1	14
cluster1935	1	1	1	1	1	3	5	1	14
cluster1936	3	2	2	1	3	1	1	1	14
cluster1937	1	1	1	2	3	3	2	1	14
cluster1938	1	1	0	0	0	0	12	0	14
cluster1939	1	1	1	1	1	6	2	1	14
cluster1940	1	1	1	2	0	4	2	3	14
cluster1941	1	1	1	1	2	5	2	1	14
cluster1942	1	1	1	1	1	7	2	0	14
cluster1943	1	1	1	1	2	5	2	1	14
cluster1944	1	1	1	1	1	5	3	1	14
cluster1945	3	2	1	2	3	1	1	1	14
cluster1946	2	2	2	2	1	2	2	1	14
cluster1947	1	1	1	0	1	6	3	1	14
cluster1948	1	2	0	2	3	3	2	1	14
cluster1949	1	2	1	1	2	3	3	1	14
cluster1950	1	1	1	1	1	3	5	1	14
cluster1951	2	2	2	1	1	2	3	1	14
cluster1952	1	1	1	1	1	5	3	1	14
cluster1953	1	1	1	1	2	1	6	1	14
cluster1954	2	3	2	1	1	2	1	2	14
cluster1955	1	2	0	1	1	3	4	2	14
cluster1956	1	1	1	1	2	3	3	2	14
cluster1957	1	1	2	1	1	7	1	0	14
cluster1958	1	3	1	2	1	3	2	1	14
cluster1959	1	2	1	1	0	5	1	3	14
cluster1960	2	2	1	2	1	1	3	2	14
cluster1961	1	1	1	3	1	2	2	3	14
cluster1962	2	2	2	1	1	2	2	2	14
cluster1963	1	2	2	2	2	2	1	2	14
cluster1964	2	2	1	1	1	4	2	1	14
cluster1965	5	2	2	1	1	1	1	1	14
cluster1966	2	1	2	1	1	3	3	1	14
cluster1967	1	2	2	2	2	1	3	1	14
cluster1968	1	2	1	2	3	1	2	2	14
cluster1969	1	1	2	2	1	2	3	2	14
cluster1970	0	1	1	1	1	6	3	1	14
cluster1971	2	3	1	2	1	2	1	2	14
cluster1972	1	1	1	1	1	6	2	1	14
cluster1973	2	2	0	1	2	3	3	1	14
cluster1974	1	1	1	0	2	2	6	1	14
cluster1975	1	1	1	1	1	5	3	1	14
cluster1976	2	3	2	1	1	2	2	1	14
cluster1977	1	2	2	1	2	2	2	2	14
cluster1978	1	5	4	0	3	0	1	0	14
cluster1979	1	2	4	1	1	2	2	1	14
cluster1980	2	3	2	0	2	2	2	1	14
cluster1981	1	1	1	1	1	7	1	1	14
cluster1982	2	2	2	1	2	2	2	1	14
cluster1983	1	1	1	0	1	10	0	0	14
cluster1984	2	1	2	2	1	1	4	1	14
cluster1985	2	1	1	1	1	2	5	1	14
cluster1986	2	3	2	1	1	2	2	1	14
cluster1987	1	1	1	2	2	1	4	2	14
cluster1988	1	1	1	1	5	2	2	1	14
cluster1989	2	2	1	1	2	2	3	1	14
cluster1990	1	1	1	2	1	4	2	2	14
cluster1991	1	1	1	1	0	8	1	1	14
cluster1992	1	2	3	1	1	3	1	2	14
cluster1993	2	2	1	1	2	2	3	1	14
cluster1994	0	2	0	2	3	5	1	1	14
cluster1995	1	2	2	2	0	4	2	1	14
cluster1996	1	1	1	1	2	3	4	1	14
cluster1997	1	2	1	2	1	3	3	1	14
[truncated: 32,463 more rows]

## Sheet: Table S7
Table S7. Comparative transcriptomics analysis of Sm.SC and Sm.SD.
ID	Sm.SD_1	Sm.SD_2	Sm.SD_3	Sm.SC_1	Sm.SC_2	Sm.SC_3	log2FoldChange	pvalue	padj	KEGG	GO	regulated
SmiChr081926	15.1912	14.4222	31.0334	0	0	0	-10.2396	1.6413e-16	2.77372e-15	K02985 small subunit ribosomal protein S3e | (RefSeq) 40S ribosomal protein S3-3 (A)	GO:0005829,cytosol; GO:0022626,cytosolic ribosome; GO:0022627,cytosolic small ribosomal subunit; GO:0005634,nucleus; GO:0009506,plasmodesma; GO:0042788,polysomal ribosome; GO:0003729,mRNA binding; GO:0003735,structural constituent of ribosome; GO:0006412,translation; GO:0003674,molecular_function; GO:0003676,nucleic acid binding; GO:0003723,RNA binding; GO:0005488,binding; GO:0097159,organic cycl…	down
SmiChr080691	19.3479	24.9313	16.17	0	0	0	-9.96029	2.42442e-16	4.00762e-15	K06950 uncharacterized protein | (RefSeq) uncharacterized protein YpgQ isoform X1 (A)	GO:0005524,ATP binding; GO:0000166,nucleotide binding; GO:0003674,molecular_function; GO:0005488,binding; GO:0017076,purine nucleotide binding; GO:0030554,adenyl nucleotide binding; GO:0032553,ribonucleotide binding; GO:0032555,purine ribonucleotide binding; GO:0032559,adenyl ribonucleotide binding; GO:0035639,purine ribonucleoside triphosphate binding; GO:0036094,small molecule binding; GO:00431…	down
SmiChr050208	10.3769	11.8021	9.8883	0	0	0	-9.77819	4.95832e-16	7.86952e-15	--	GO:0005537,mannose binding; GO:0046872,metal ion binding; GO:0003674,molecular_function; GO:0005488,binding; GO:0030246,carbohydrate binding; GO:0036094,small molecule binding; GO:0048029,monosaccharide binding; GO:0043167,ion binding; GO:0043169,cation binding	down
SmiChr042202	11.4913	8.2655	5.2107	0	0	0	-9.69784	4.39286e-15	6.22737e-14	--	GO:0009507,chloroplast; GO:0005737,cytoplasm; GO:0003729,mRNA binding; GO:0010608,posttranscriptional regulation of gene expression; GO:0006417,regulation of translation; GO:0003674,molecular_function; GO:0003676,nucleic acid binding; GO:0003723,RNA binding; GO:0005488,binding; GO:0097159,organic cyclic compound binding; GO:1901363,heterocyclic compound binding; GO:0008150,biological_process; GO:…	down
SmiChr012155	117.601	120.562	149.65	0.2412	0.2359	0	-9.6511	3.25417e-55	7.53639e-53	--	GO:0031225,anchored component of membrane; GO:0005886,plasma membrane; GO:0009554,megasporogenesis; GO:0000003,reproduction; GO:0003006,developmental process involved in reproduction; GO:0007049,cell cycle; GO:0007275,multicellular organism development; GO:0008150,biological_process; GO:0009553,embryo sac development; GO:0009987,cellular process; GO:0019953,sexual reproduction; GO:0022402,cell cy…	down
SmiChr082732	17.4501	24.3993	5.3517	0	0	0	-9.42522	6.57129e-13	7.31806e-12	--	GO:0002253,activation of immune response; GO:0006952,defense response; GO:0002376,immune system process; GO:0002682,regulation of immune system process; GO:0002684,positive regulation of immune system process; GO:0006955,immune response; GO:0008150,biological_process; GO:0048518,positive regulation of biological process; GO:0048583,regulation of response to stimulus; GO:0048584,positive regulatio…	down
SmiChr063459	46.4714	65.3843	27.5213	0	0	0	-9.37426	7.35312e-14	9.13445e-13	--	--	down
SmiChr012163	60.1568	19.5218	36.8483	0	0.1142	0.0596	-9.36025	1.89245e-24	6.82846e-23	K00430 peroxidase [EC:1.11.1.7] | (RefSeq) peroxidase 51-like (A)	GO:0005576,extracellular region; GO:0020037,heme binding; GO:0046872,metal ion binding; GO:0004601,peroxidase activity; GO:0042744,hydrogen peroxide catabolic process; GO:0006979,response to oxidative stress; GO:0003674,molecular_function; GO:0005488,binding; GO:0046906,tetrapyrrole binding; GO:0097159,organic cyclic compound binding; GO:1901363,heterocyclic compound binding; GO:0043167,ion bindi…	down
SmiChr013121	4.4125	3.8958	3.3311	0	0	0	-9.34646	1.24365e-14	1.68512e-13	K00026 malate dehydrogenase [EC:1.1.1.37] | (RefSeq) malate dehydrogenase, chloroplastic-like (A)	GO:0048046,apoplast; GO:0009507,chloroplast; GO:0009941,chloroplast envelope; GO:0009706,chloroplast inner membrane; GO:0009570,chloroplast stroma; GO:0005737,cytoplasm; GO:0005829,cytosol; GO:0005739,mitochondrion; GO:0000325,plant-type vacuole; GO:0009536,plastid; GO:0009532,plastid stroma; GO:0010319,stromule; GO:0062091,Ycf2/FtsHi complex; GO:0016464,chloroplast protein-transporting ATPase ac…	down
SmiChr070759	64.0173	28.1557	253.65	0.5418	0	0	-9.32879	1.61376e-07	8.0426e-07	K13449 pathogenesis-related protein 1 | (RefSeq) pathogenesis-related leaf protein 6-like (A)	GO:0005615,extracellular space; GO:0050832,defense response to fungus; GO:0031640,killing of cells of other organism; GO:0006950,response to stress; GO:0006952,defense response; GO:0008150,biological_process; GO:0009605,response to external stimulus; GO:0009607,response to biotic stimulus; GO:0009620,response to fungus; GO:0043207,response to external biotic stimulus; GO:0044419,biological proces…	down
SmiChr040999	10.1708	5.9473	11.5605	0	0	0	-9.24586	7.81749e-14	9.67953e-13	K19996 phosphatidylinositol transfer protein SFH5 | (RefSeq) patellin-3-like (A)	GO:0005829,cytosol; GO:0005634,nucleus; GO:0005886,plasma membrane; GO:0008289,lipid binding; GO:0007049,cell cycle; GO:0051301,cell division; GO:0071365,cellular response to auxin stimulus; GO:1901703,protein localization involved in auxin polar transport; GO:0003674,molecular_function; GO:0005488,binding; GO:0008150,biological_process; GO:0009987,cellular process; GO:0009719,response to endogen…	down
SmiChr042712	20.9377	16.9053	8.3598	0	0.069	0	-9.24418	9.09792e-14	1.11675e-12	K05986 nuclease S1 [EC:3.1.30.1] | (RefSeq) endonuclease 4-like (A)	GO:0004519,endonuclease activity; GO:0004521,endoribonuclease activity; GO:0046872,metal ion binding; GO:0003676,nucleic acid binding; GO:0000014,single-stranded DNA endodeoxyribonuclease activity; GO:0006308,DNA catabolic process; GO:0090502,RNA phosphodiester bond hydrolysis, endonucleolytic; GO:0003674,molecular_function; GO:0003824,catalytic activity; GO:0004518,nuclease activity; GO:0016787,…	down
SmiChr031510	11.3303	6.4992	16.602	0	0	0	-9.10827	5.18704e-13	5.82221e-12	--	GO:0005634,nucleus; GO:0003700,DNA-binding transcription factor activity; GO:0046982,protein heterodimerization activity; GO:0043565,sequence-specific DNA binding; GO:0000976,transcription regulatory region sequence-specific DNA binding; GO:0045893,positive regulation of transcription, DNA-templated; GO:0009845,seed germination; GO:0003674,molecular_function; GO:0140110,transcription regulator ac…	down
SmiChr081890	17.8247	7.5484	18.1444	0	0.0757	0	-9.01872	4.24835e-13	4.83311e-12	K00547 homocysteine S-methyltransferase [EC:2.1.1.10] | (RefSeq) homocysteine S-methyltransferase 2 (A)	GO:0047150,betaine-homocysteine S-methyltransferase activity; GO:0016205,selenocysteine methyltransferase activity; GO:0008270,zinc ion binding; GO:0009086,methionine biosynthetic process; GO:0032259,methylation; GO:0003674,molecular_function; GO:0003824,catalytic activity; GO:0008168,methyltransferase activity; GO:0008172,S-methyltransferase activity; GO:0016740,transferase activity; GO:0016741,…	down
SmiChr052407	33.3551	38.3282	31.5555	0.101	0.0988	0	-8.99876	5.59243e-18	1.11338e-16	--	GO:0031225,anchored component of membrane; GO:0046658,anchored component of plasma membrane; GO:0005783,endoplasmic reticulum; GO:0005576,extracellular region; GO:0005794,Golgi apparatus; GO:0005634,nucleus; GO:0009505,plant-type cell wall; GO:0005886,plasma membrane; GO:0099503,secretory vesicle; GO:0008289,lipid binding; GO:0042335,cuticle development; GO:0050832,defense response to fungus; GO:…	down
SmiChr062322	4.4073	3.7905	2.136	0	0	0	-8.90824	9.89678e-13	1.07834e-11	K15639 PHYB activation tagged suppressor 1 [EC:1.14.-.-] | (RefSeq) cytochrome P450 734A1-like (A)	GO:0016021,integral component of membrane; GO:0020037,heme binding; GO:0005506,iron ion binding; GO:0004497,monooxygenase activity; GO:0016705,oxidoreductase activity, acting on paired donors, with incorporation or reduction of molecular oxygen; GO:0003674,molecular_function; GO:0005488,binding; GO:0046906,tetrapyrrole binding; GO:0097159,organic cyclic compound binding; GO:1901363,heterocyclic c…	down
SmiChr012368	19.9457	21.9464	11.0279	0	0	0	-8.90069	1.06332e-12	1.15414e-11	--	--	down
SmiChr042673	54.6597	53.0445	40.9253	0.1552	0.0759	0.0792	-8.90058	1.22728e-32	7.71586e-31	--	GO:0009507,chloroplast; GO:0009536,plastid; GO:0005524,ATP binding; GO:0002238,response to molecule of fungal origin; GO:0000166,nucleotide binding; GO:0003674,molecular_function; GO:0005488,binding; GO:0017076,purine nucleotide binding; GO:0030554,adenyl nucleotide binding; GO:0032553,ribonucleotide binding; GO:0032555,purine ribonucleotide binding; GO:0032559,adenyl ribonucleotide binding; GO:0…	down
SmiChr080159	6.1275	4.3664	3.48	0	0	0	-8.86562	7.44997e-13	8.244e-12	K01285 lysosomal Pro-X carboxypeptidase [EC:3.4.16.2] | (RefSeq) lysosomal Pro-X carboxypeptidase-like isoform X1 (A)	GO:0005576,extracellular region; GO:0008239,dipeptidyl-peptidase activity; GO:0008236,serine-type peptidase activity; GO:0009561,megagametogenesis; GO:0006508,proteolysis; GO:0003674,molecular_function; GO:0003824,catalytic activity; GO:0008233,peptidase activity; GO:0008238,exopeptidase activity; GO:0016787,hydrolase activity; GO:0140096,catalytic activity, acting on a protein; GO:0017171,serine…	down
SmiChr074361	5.5303	6.2754	11.7896	0	0.0471	0	-8.83174	1.21224e-12	1.3027e-11	K05909 laccase [EC:1.10.3.2] | (RefSeq) laccase-14-like (A)	GO:0048046,apoplast; GO:0005507,copper ion binding; GO:0052716,hydroquinone:oxygen oxidoreductase activity; GO:0016491,oxidoreductase activity; GO:0046274,lignin catabolic process; GO:0003674,molecular_function; GO:0005488,binding; GO:0043167,ion binding; GO:0043169,cation binding; GO:0046872,metal ion binding; GO:0046914,transition metal ion binding; GO:0003824,catalytic activity; GO:0016679,oxi…	down
SmiChr042621	24.6626	23.6361	49.461	0.0543	0.1062	0.0554	-8.81462	2.17918e-28	1.06134e-26	K03146 cysteine-dependent adenosine diphosphate thiazole synthase [EC:2.4.2.60] | (RefSeq) thiamine thiazole synthase 2, chloroplastic-like (A)	GO:0009570,chloroplast stroma; GO:0005829,cytosol; GO:0005506,iron ion binding; GO:0016763,transferase activity, transferring pentosyl groups; GO:0009228,thiamine biosynthetic process; GO:0052837,thiazole biosynthetic process; GO:0003674,molecular_function; GO:0005488,binding; GO:0043167,ion binding; GO:0043169,cation binding; GO:0046872,metal ion binding; GO:0046914,transition metal ion binding;…	down
SmiChr032213	20.0595	9.2016	23.4543	0	0	0	-8.72562	6.97825e-12	6.75676e-11	K24028 salicylic acid 3-hydroxylase [EC:1.14.11.-] | (RefSeq) protein DOWNY MILDEW RESISTANCE 6-like (A)	GO:0051213,dioxygenase activity; GO:0033759,flavone synthase activity; GO:0046872,metal ion binding; GO:0034785,salicylate 5-hydroxylase activity; GO:0071456,cellular response to hypoxia; GO:0042742,defense response to bacterium; GO:0002229,defense response to oomycetes; GO:0009813,flavonoid biosynthetic process; GO:0010150,leaf senescence; GO:0009617,response to bacterium; GO:0009620,response to…	down
SmiChr051168	42.3303	43.6513	35.0106	0.2736	0	0	-8.68326	6.29065e-13	7.02621e-12	--	--	down
SmiChr081746	5.3006	1.7445	6.6049	0	0	0	-8.6832	3.64938e-11	3.17707e-10	K10760 adenylate dimethylallyltransferase (cytokinin synthase) [EC:2.5.1.27 2.5.1.112] | (RefSeq) adenylate isopentenyltransferase 3, chloroplastic-like (A)	GO:0009507,chloroplast; GO:0005739,mitochondrion; GO:0031965,nuclear membrane; GO:0005634,nucleus; GO:0009536,plastid; GO:0052623,ADP dimethylallyltransferase activity; GO:0009824,AMP dimethylallyltransferase activity; GO:0005524,ATP binding; GO:0052622,ATP dimethylallyltransferase activity; GO:0052381,tRNA dimethylallyltransferase activity; GO:0009691,cytokinin biosynthetic process; GO:0006400,t…	down
SmiChr012117	6.4943	6.1452	8.5328	0	0	0.0517	-8.59824	1.38381e-12	1.47105e-11	--	--	down
SmiChr060948	17.4541	8.7922	33.5714	0	0	0	-8.45186	1.67702e-10	1.33409e-09	--	GO:0008234,cysteine-type peptidase activity; GO:0006508,proteolysis; GO:0003674,molecular_function; GO:0003824,catalytic activity; GO:0008233,peptidase activity; GO:0016787,hydrolase activity; GO:0140096,catalytic activity, acting on a protein; GO:0006807,nitrogen compound metabolic process; GO:0008150,biological_process; GO:0008152,metabolic process; GO:0019538,protein metabolic process; GO:0043…	down
SmiChr051122	16.7894	5.5991	2.3006	0	0	0	-8.42984	1.68324e-09	1.15069e-08	K03676 glutaredoxin 3 | (RefSeq) monothiol glutaredoxin-S4-like (A)	GO:0005737,cytoplasm; GO:0005634,nucleus; GO:0051537,2 iron, 2 sulfur cluster binding; GO:0097573,glutathione oxidoreductase activity; GO:0046872,metal ion binding; GO:0010167,response to nitrate; GO:0003674,molecular_function; GO:0005488,binding; GO:0051536,iron-sulfur cluster binding; GO:0051540,metal cluster binding; GO:0003824,catalytic activity; GO:0015035,protein disulfide oxidoreductase ac…	down
SmiChr063480	4.7523	3.7093	4.0008	0	0	0	-8.40097	9.27207e-12	8.79761e-11	K14026 SEL1 protein | (RefSeq) ERAD-associated E3 ubiquitin-protein ligase component HRD3A-like (A)	GO:0005783,endoplasmic reticulum; GO:0005789,endoplasmic reticulum membrane; GO:0016021,integral component of membrane; GO:0042538,hyperosmotic salinity response; GO:0030433,ubiquitin-dependent ERAD pathway; GO:0006950,response to stress; GO:0006970,response to osmotic stress; GO:0006972,hyperosmotic response; GO:0008150,biological_process; GO:0009628,response to abiotic stimulus; GO:0009651,resp…	down
SmiChr063458	5.6361	3.9447	6.3062	0.0442	0	0	-8.37678	6.92515e-12	6.7082e-11	K24544 cytochrome P450 family 714 subfamily C | (RefSeq) cytochrome P450 714C2-like (A)	GO:0016021,integral component of membrane; GO:0020037,heme binding; GO:0005506,iron ion binding; GO:0004497,monooxygenase activity; GO:0016705,oxidoreductase activity, acting on paired donors, with incorporation or reduction of molecular oxygen; GO:0003674,molecular_function; GO:0005488,binding; GO:0046906,tetrapyrrole binding; GO:0097159,organic cyclic compound binding; GO:1901363,heterocyclic c…	down
SmiChr074616	4.2054	5.1743	10.1303	0	0	0	-8.33765	1.02696e-10	8.35711e-10	K20628 expansin | (RefSeq) expansin-A4-like (A)	GO:0005576,extracellular region; GO:0016020,membrane; GO:0009664,plant-type cell wall organization; GO:0009635,response to herbicide; GO:0006949,syncytium formation; GO:0008150,biological_process; GO:0009987,cellular process; GO:0016043,cellular component organization; GO:0045229,external encapsulating structure organization; GO:0071554,cell wall organization or biogenesis; GO:0071555,cell wall o…	down
SmiChr074259	5.5812	5.3535	6.1042	0	0	0	-8.32492	1.48222e-11	1.35868e-10	--	GO:0005886,plasma membrane; GO:0071949,FAD binding; GO:0004497,monooxygenase activity; GO:0002239,response to oomycetes; GO:0000166,nucleotide binding; GO:0003674,molecular_function; GO:0005488,binding; GO:0036094,small molecule binding; GO:0043167,ion binding; GO:0043168,anion binding; GO:0050660,flavin adenine dinucleotide binding; GO:0097159,organic cyclic compound binding; GO:1901265,nucleosi…	down
SmiChr020217	7.2951	4.3267	6.9605	0	0	0	-8.31178	3.08365e-11	2.7117e-10	K14488 SAUR family protein | (RefSeq) auxin-responsive protein SAUR50-like (A)	GO:0005737,cytoplasm; GO:0005634,nucleus; GO:0005886,plasma membrane; GO:0009734,auxin-activated signaling pathway; GO:0040008,regulation of growth; GO:1900140,regulation of seedling development; GO:0007154,cell communication; GO:0007165,signal transduction; GO:0008150,biological_process; GO:0009719,response to endogenous stimulus; GO:0009725,response to hormone; GO:0009733,response to auxin; GO:…	down
SmiChr021802	15.3596	12.4549	19.0749	0	0	0	-8.28693	2.88752e-11	2.55299e-10	--	--	down
SmiChr012140	4.5489	4.527	3.5919	0	0	0	-8.26237	2.60242e-11	2.31626e-10	K00430 peroxidase [EC:1.11.1.7] | (RefSeq) peroxidase 64-like (A)	GO:0005576,extracellular region; GO:0009505,plant-type cell wall; GO:0020037,heme binding; GO:0046872,metal ion binding; GO:0004601,peroxidase activity; GO:0042744,hydrogen peroxide catabolic process; GO:0006979,response to oxidative stress; GO:0003674,molecular_function; GO:0005488,binding; GO:0046906,tetrapyrrole binding; GO:0097159,organic cyclic compound binding; GO:1901363,heterocyclic compo…	down
SmiChr021874	10.253	9.7647	6.3565	0	0	0	-8.24377	4.63012e-11	3.96847e-10	K02889 large subunit ribosomal protein L21e | (RefSeq) 60S ribosomal protein L21-2-like (A)	GO:0022625,cytosolic large ribosomal subunit; GO:0005634,nucleus; GO:0003735,structural constituent of ribosome; GO:0006412,translation; GO:0003674,molecular_function; GO:0005198,structural molecule activity; GO:0006518,peptide metabolic process; GO:0006807,nitrogen compound metabolic process; GO:0008150,biological_process; GO:0008152,metabolic process; GO:0009058,biosynthetic process; GO:0009059…	down
SmiChr071016	282.742	179.494	173.888	0.9418	0.1316	1.098	-8.1946	6.52633e-79	4.00329e-76	--	GO:0048046,apoplast; GO:0009627,systemic acquired resistance; GO:0006950,response to stress; GO:0006952,defense response; GO:0008150,biological_process; GO:0009605,response to external stimulus; GO:0009607,response to biotic stimulus; GO:0043207,response to external biotic stimulus; GO:0044419,biological process involved in interspecies interaction between organisms; GO:0050896,response to stimul…	down
SmiChr030935	3.6871	3.5383	2.8539	0	0	0	-8.18448	4.37932e-11	3.76347e-10	K01090 protein phosphatase [EC:3.1.3.16] | (RefSeq) serine/threonine-protein phosphatase BSL1-like (A)	GO:0005829,cytosol; GO:0046872,metal ion binding; GO:0004725,protein tyrosine phosphatase activity; GO:0035335,peptidyl-tyrosine dephosphorylation; GO:0003674,molecular_function; GO:0005488,binding; GO:0043167,ion binding; GO:0043169,cation binding; GO:0003824,catalytic activity; GO:0004721,phosphoprotein phosphatase activity; GO:0016787,hydrolase activity; GO:0016788,hydrolase activity, acting o…	down
SmiChr072908	4.2186	4.3255	1.2023	0	0	0	-8.17879	9.07387e-10	6.48836e-09	K00020 3-hydroxyisobutyrate dehydrogenase [EC:1.1.1.31] | (RefSeq) probable 3-hydroxyisobutyrate dehydrogenase-like 1, mitochondrial (A)	GO:0005739,mitochondrion; GO:0008442,3-hydroxyisobutyrate dehydrogenase activity; GO:0051287,NAD binding; GO:0050661,NADP binding; GO:0006574,valine catabolic process; GO:0003674,molecular_function; GO:0003824,catalytic activity; GO:0016491,oxidoreductase activity; GO:0016614,oxidoreductase activity, acting on CH-OH group of donors; GO:0016616,oxidoreductase activity, acting on the CH-OH group of…	down
SmiChr042710	22.7392	18.8711	23.1656	0	0.2199	0	-8.16687	1.01888e-27	4.73863e-26	K00344 NADPH:quinone reductase [EC:1.6.5.5] | (RefSeq) quinone oxidoreductase-like (A)	GO:0048046,apoplast; GO:0009507,chloroplast; GO:0009941,chloroplast envelope; GO:0009570,chloroplast stroma; GO:0005634,nucleus; GO:0010319,stromule; GO:0009579,thylakoid; GO:0035798,2-alkenal reductase (NADP+) activity; GO:0035671,enone reductase activity; GO:0008270,zinc ion binding; GO:0009409,response to cold; GO:0003674,molecular_function; GO:0003824,catalytic activity; GO:0016491,oxidoreduc…	down
SmiChr080158	4.115	4.3719	3.6837	0	0	0	-8.1163	6.4454e-11	5.40394e-10	--	GO:0005634,nucleus; GO:0046983,protein dimerization activity; GO:0006355,regulation of transcription, DNA-templated; GO:0003674,molecular_function; GO:0005488,binding; GO:0005515,protein binding; GO:0006139,nucleobase-containing compound metabolic process; GO:0006351,transcription, DNA-templated; GO:0006725,cellular aromatic compound metabolic process; GO:0006807,nitrogen compound metabolic proce…	down
SmiChr032086	7.3188	8.1664	8.5702	0	0	0	-8.10282	7.19353e-11	5.97819e-10	--	GO:0005783,endoplasmic reticulum; GO:0005789,endoplasmic reticulum membrane; GO:0005576,extracellular region; GO:0016021,integral component of membrane; GO:0009505,plant-type cell wall; GO:0005886,plasma membrane; GO:0009536,plastid; GO:0000062,fatty-acyl-CoA binding; GO:0032791,lead ion binding; GO:0008289,lipid binding; GO:0070300,phosphatidic acid binding; GO:0055089,fatty acid homeostasis; GO…	down
SmiChr031638	8.7024	3.3024	2.2847	0	0	0.0493	-8.08244	5.90826e-10	4.3368e-09	K09286 EREBP-like factor | (RefSeq) ethylene-responsive transcription factor 5-like (A)	GO:0005634,nucleus; GO:0003677,DNA binding; GO:0003700,DNA-binding transcription factor activity; GO:0006952,defense response; GO:0009873,ethylene-activated signaling pathway; GO:0003674,molecular_function; GO:0003676,nucleic acid binding; GO:0005488,binding; GO:0097159,organic cyclic compound binding; GO:1901363,heterocyclic compound binding; GO:0140110,transcription regulator activity; GO:00069…	down
SmiChr062125	63.7207	13.8983	21.2712	0.3661	0	0	-8.06156	8.19514e-07	3.59762e-06	K19892 glucan endo-1,3-beta-glucosidase 4 [EC:3.2.1.39] | (RefSeq) glucan endo-1,3-beta-glucosidase 4-like (A)	GO:0046658,anchored component of plasma membrane; GO:0042973,glucan endo-1,3-beta-D-glucosidase activity; GO:0005975,carbohydrate metabolic process; GO:0006952,defense response; GO:0009607,response to biotic stimulus; GO:0003674,molecular_function; GO:0003824,catalytic activity; GO:0004553,hydrolase activity, hydrolyzing O-glycosyl compounds; GO:0008422,beta-glucosidase activity; GO:0015926,gluco…	down
SmiChr050319	9.2356	5.6711	5.5443	0	0	0	-8.03598	1.99425e-10	1.57049e-09	K22763 deubiquitinase DESI2 [EC:3.4.19.12] | (RefSeq) deSI-like protein At4g17486 (A)	GO:0101005,ubiquitinyl hydrolase activity; GO:0016579,protein deubiquitination; GO:0070646,protein modification by small protein removal; GO:0003674,molecular_function; GO:0003824,catalytic activity; GO:0016787,hydrolase activity; GO:0140096,catalytic activity, acting on a protein; GO:0006464,cellular protein modification process; GO:0006508,proteolysis; GO:0006807,nitrogen compound metabolic pro…	down
SmiSca0649	1.1069	1.0058	2.8044	0	0	0	-8.01432	1.58641e-09	1.09173e-08	K11699 RNA-dependent RNA polymerase [EC:2.7.7.48] | (RefSeq) probable RNA-dependent RNA polymerase 1 (A)	GO:0031380,nuclear RNA-directed RNA polymerase complex; GO:0003723,RNA binding; GO:0003968,RNA-directed 5'-3' RNA polymerase activity; GO:0006952,defense response; GO:0060148,positive regulation of posttranscriptional gene silencing; GO:0009751,response to salicylic acid; GO:0009615,response to virus; GO:0030422,production of siRNA involved in RNA interference; GO:0010025,wax biosynthetic process…	down
SmiChr054746	13.1552	8.6099	2.1808	0	0	0	-7.99038	8.58772e-09	5.29063e-08	K02895 large subunit ribosomal protein L24 | (RefSeq) 50S ribosomal protein L24-like (A)	GO:0009507,chloroplast; GO:0005840,ribosome; GO:0019843,rRNA binding; GO:0003735,structural constituent of ribosome; GO:0006412,translation; GO:0003674,molecular_function; GO:0003676,nucleic acid binding; GO:0003723,RNA binding; GO:0005488,binding; GO:0097159,organic cyclic compound binding; GO:1901363,heterocyclic compound binding; GO:0005198,structural molecule activity; GO:0006518,peptide meta…	down
SmiChr051189	17.2527	8.9715	5.1482	0	0	0	-7.98698	1.65652e-09	1.13476e-08	--	--	down
SmiChr063193	1.3023	2.1601	0.3631	0	0	0	-7.94907	1.21138e-08	7.29077e-08	K13418 somatic embryogenesis receptor kinase 1 [EC:2.7.10.1 2.7.11.1] | (RefSeq) somatic embryogenesis receptor kinase 2 (A)	GO:0016021,integral component of membrane; GO:0005886,plasma membrane; GO:0005524,ATP binding; GO:0004672,protein kinase activity; GO:0106310,protein serine kinase activity; GO:0004674,protein serine/threonine kinase activity; GO:0009738,abscisic acid-activated signaling pathway; GO:0071485,cellular response to absence of light; GO:0071244,cellular response to carbon dioxide; GO:1901528,hydrogen …	down
SmiChr033812	8.8963	3.3302	3.8047	0	0	0	-7.94407	1.53206e-09	1.05753e-08	K02870 large subunit ribosomal protein L12e | (RefSeq) 60S ribosomal protein L12-like (A)	GO:0009507,chloroplast; GO:0022625,cytosolic large ribosomal subunit; GO:0022626,cytosolic ribosome; GO:0005783,endoplasmic reticulum; GO:0015934,large ribosomal subunit; GO:0005730,nucleolus; GO:0005634,nucleus; GO:0000325,plant-type vacuole; GO:0009506,plasmodesma; GO:0070180,large ribosomal subunit rRNA binding; GO:0003729,mRNA binding; GO:0003735,structural constituent of ribosome; GO:0008270…	down
SmiChr040376	2.1603	2.8665	2.6992	0	0	0	-7.93768	2.64826e-10	2.04717e-09	--	GO:0043531,ADP binding; GO:0005524,ATP binding; GO:0006952,defense response; GO:0051707,response to other organism; GO:0000166,nucleotide binding; GO:0003674,molecular_function; GO:0005488,binding; GO:0017076,purine nucleotide binding; GO:0030554,adenyl nucleotide binding; GO:0032553,ribonucleotide binding; GO:0032555,purine ribonucleotide binding; GO:0032559,adenyl ribonucleotide binding; GO:003…	down
SmiChr012137	12.3122	10.5528	11.0314	0.046	0.0901	0	-7.93548	2.2565e-20	5.70943e-19	K17662 cytochrome b pre-mRNA-processing protein 3 | (RefSeq) ubiquinol-cytochrome-c reductase complex assembly factor 1-like (A)	--	down
SmiChr050752	3.4513	2.9609	1.2166	0	0	0	-7.92635	1.59687e-09	1.09826e-08	--	GO:0019863,IgE binding; GO:0045735,nutrient reservoir activity; GO:0048316,seed development; GO:0010431,seed maturation; GO:0003674,molecular_function; GO:0005488,binding; GO:0019865,immunoglobulin binding; GO:0044877,protein-containing complex binding; GO:0000003,reproduction; GO:0003006,developmental process involved in reproduction; GO:0007275,multicellular organism development; GO:0008150,bio…	down
SmiChr030102	6.0092	4.3058	4.9145	0	0	0	-7.90688	2.86249e-10	2.20302e-09	K17604 zinc finger SWIM domain-containing protein 3 | (RefSeq) protein FAR1-RELATED SEQUENCE 5-like (A)	GO:0005634,nucleus; GO:0008270,zinc ion binding; GO:0006355,regulation of transcription, DNA-templated; GO:0003674,molecular_function; GO:0005488,binding; GO:0043167,ion binding; GO:0043169,cation binding; GO:0046872,metal ion binding; GO:0046914,transition metal ion binding; GO:0006139,nucleobase-containing compound metabolic process; GO:0006351,transcription, DNA-templated; GO:0006725,cellular …	down
SmiChr040301	4.8293	7.4127	3.0124	0	0	0	-7.89119	1.42402e-09	9.86858e-09	--	--	down
SmiChr021718	4.0686	3.4705	5.8824	0	0	0	-7.86657	6.1259e-10	4.4922e-09	K14638 solute carrier family 15 (peptide/histidine transporter), member 3/4 | (RefSeq) protein NRT1/ PTR FAMILY 5.5-like (A)	GO:0005829,cytosol; GO:0000166,nucleotide binding; GO:0016491,oxidoreductase activity; GO:0003674,molecular_function; GO:0005488,binding; GO:0036094,small molecule binding; GO:0097159,organic cyclic compound binding; GO:1901265,nucleoside phosphate binding; GO:1901363,heterocyclic compound binding; GO:0003824,catalytic activity; GO:0005575,cellular_component; GO:0005622,intracellular anatomical s…	down
SmiChr012131	4.0959	6.7459	5.0246	0	0.067	0	-7.86362	2.34279e-13	2.73941e-12	K11699 RNA-dependent RNA polymerase [EC:2.7.7.48] | (RefSeq) probable RNA-dependent RNA polymerase 5 isoform X1 (A)	GO:0031380,nuclear RNA-directed RNA polymerase complex; GO:0003723,RNA binding; GO:0003968,RNA-directed 5'-3' RNA polymerase activity; GO:0030422,production of siRNA involved in RNA interference; GO:0003674,molecular_function; GO:0003676,nucleic acid binding; GO:0005488,binding; GO:0097159,organic cyclic compound binding; GO:1901363,heterocyclic compound binding; GO:0003824,catalytic activity; GO…	down
SmiChr012118	4.4191	6.4222	1.9791	0	0	0	-7.86226	3.5483e-09	2.31681e-08	K13448 calcium-binding protein CML | (RefSeq) calmodulin-like protein 30 isoform X1 (A)	GO:0005739,mitochondrion; GO:0005509,calcium ion binding; GO:0003674,molecular_function; GO:0005488,binding; GO:0043167,ion binding; GO:0043169,cation binding; GO:0046872,metal ion binding; GO:0005575,cellular_component; GO:0005622,intracellular anatomical structure; GO:0005737,cytoplasm; GO:0043226,organelle; GO:0043227,membrane-bounded organelle; GO:0043229,intracellular organelle; GO:0043231,i…	down
SmiChr061564	8.5891	8.6716	5.3447	0	0	0	-7.84727	6.63515e-10	4.83999e-09	--	--	down
SmiChr040982	8.8562	11.4735	5.8237	0.057	0	0.0581	-7.84385	3.91511e-13	4.46519e-12	K09419 heat shock transcription factor, other eukaryote | (RefSeq) heat stress transcription factor A-8-like (A)	GO:0005737,cytoplasm; GO:0005634,nucleus; GO:0003700,DNA-binding transcription factor activity; GO:0000978,RNA polymerase II cis-regulatory region sequence-specific DNA binding; GO:0000976,transcription regulatory region sequence-specific DNA binding; GO:0034605,cellular response to heat; GO:0006357,regulation of transcription by RNA polymerase II; GO:0003674,molecular_function; GO:0140110,transc…	down
SmiChr061799	4.4254	6.6061	1.8388	0	0	0	-7.84313	5.32774e-09	3.38802e-08	--	--	down
SmiChr011739	6.1443	5.1131	7.2775	0	0.074	0	-7.82659	1.72709e-10	1.37152e-09	--	GO:0016021,integral component of membrane; GO:0005575,cellular_component; GO:0016020,membrane; GO:0031224,intrinsic component of membrane; GO:0110165,cellular anatomical entity	down
SmiChr072346	4.7406	3.8764	1.9262	0.0431	0	0	-7.82382	5.98392e-10	4.39091e-09	K14638 solute carrier family 15 (peptide/histidine transporter), member 3/4 | (RefSeq) uncharacterized protein LOC121799639 (A)	GO:0005829,cytosol; GO:0016021,integral component of membrane; GO:0015112,nitrate transmembrane transporter activity; GO:0015293,symporter activity; GO:0042128,nitrate assimilation; GO:0010167,response to nitrate; GO:0003674,molecular_function; GO:0005215,transporter activity; GO:0008509,anion transmembrane transporter activity; GO:0015075,ion transmembrane transporter activity; GO:0015103,inorga…	down
SmiChr071298	78.8236	91.8455	53.8202	0.2823	0.5524	0.1646	-7.80145	7.93162e-90	8.18255e-87	--	GO:0005794,Golgi apparatus; GO:0000139,Golgi membrane; GO:0016021,integral component of membrane; GO:0047517,1,4-beta-D-xylan synthase activity; GO:0016757,transferase activity, transferring glycosyl groups; GO:0071555,cell wall organization; GO:0010192,mucilage biosynthetic process; GO:0048354,mucilage biosynthetic process involved in seed coat development; GO:0003674,molecular_function; GO:0003…	down
SmiSca0108	2.2456	2.1162	1.44	0	0.0238	0	-7.79317	2.59595e-10	2.01016e-09	--	GO:0009507,chloroplast; GO:0009570,chloroplast stroma; GO:0005737,cytoplasm; GO:0046872,metal ion binding; GO:0003729,mRNA binding; GO:0003723,RNA binding; GO:1900871,chloroplast mRNA modification; GO:0009658,chloroplast organization; GO:0006397,mRNA processing; GO:0003674,molecular_function; GO:0005488,binding; GO:0043167,ion binding; GO:0043169,cation binding; GO:0003676,nucleic acid binding; G…	down
SmiChr082100	3.8737	3.5246	2.1723	0	0	0	-7.77523	1.17729e-09	8.27241e-09	K23309 zinc finger HIT domain-containing protein 3 | (RefSeq) zinc finger HIT domain-containing protein 3-like (A)	GO:0046872,metal ion binding; GO:0003674,molecular_function; GO:0005488,binding; GO:0043167,ion binding; GO:0043169,cation binding	down
SmiChr080024	3.8652	3.0082	1.5197	0	0	0	-7.74201	3.25369e-09	2.13962e-08	K20986 geranyl diphosphate phosphohydrolase [EC:3.6.1.68] | (RefSeq) geranyl diphosphate phosphohydrolase-like (A)	GO:0005737,cytoplasm; GO:0016787,hydrolase activity; GO:0046872,metal ion binding; GO:0003674,molecular_function; GO:0003824,catalytic activity; GO:0005488,binding; GO:0043167,ion binding; GO:0043169,cation binding; GO:0005575,cellular_component; GO:0005622,intracellular anatomical structure; GO:0110165,cellular anatomical entity	down
SmiChr080986	8.4726	4.474	1.3788	0	0.0604	0	-7.73763	9.9896e-09	6.10622e-08	K15113 solute carrier family 25 (mitochondrial iron transporter), member 28/37 | (RefSeq) mitoferrin-like (A)	GO:0009507,chloroplast; GO:0009941,chloroplast envelope; GO:0031969,chloroplast membrane; GO:0016021,integral component of membrane; GO:0005743,mitochondrial inner membrane; GO:0005886,plasma membrane; GO:0009536,plastid; GO:0000095,S-adenosyl-L-methionine transmembrane transporter activity; GO:0009658,chloroplast organization; GO:0015805,S-adenosyl-L-methionine transport; GO:0003674,molecular_fu…	down
SmiChr012149	16.8686	19.3748	14.0083	0.0594	0.1163	0.0606	-7.72442	2.0739e-44	2.72076e-42	K13430 serine/threonine-protein kinase PBS1 [EC:2.7.11.1] | (RefSeq) serine/threonine-protein kinase PBS1-like (A)	GO:0016021,integral component of membrane; GO:0005886,plasma membrane; GO:0009506,plasmodesma; GO:0005524,ATP binding; GO:0004672,protein kinase activity; GO:0004674,protein serine/threonine kinase activity; GO:0004714,transmembrane receptor protein tyrosine kinase activity; GO:0046777,protein autophosphorylation; GO:0000166,nucleotide binding; GO:0003674,molecular_function; GO:0005488,binding; G…	down
SmiChr040122	1.6093	4.5067	5.8767	0	0.0523	0	-7.71415	3.9968e-09	2.5888e-08	--	GO:0016021,integral component of membrane; GO:0005575,cellular_component; GO:0016020,membrane; GO:0031224,intrinsic component of membrane; GO:0110165,cellular anatomical entity	down
SmiChr051795	2.5646	1.5855	2.2881	0	0	0	-7.70637	1.3671e-09	9.49732e-09	K08915 light-harvesting complex II chlorophyll a/b binding protein 4 | (RefSeq) chlorophyll a-b binding protein CP29.1, chloroplastic-like (A)	GO:0009507,chloroplast; GO:0009534,chloroplast thylakoid; GO:0009535,chloroplast thylakoid membrane; GO:0016021,integral component of membrane; GO:0009522,photosystem I; GO:0009523,photosystem II; GO:0005886,plasma membrane; GO:0010287,plastoglobule; GO:0009579,thylakoid; GO:0016168,chlorophyll binding; GO:0046872,metal ion binding; GO:0003729,mRNA binding; GO:0019904,protein domain specific bind…	down
SmiChr013106	5.9674	6.6622	5.1281	0	0.0847	0	-7.6819	3.84486e-13	4.38949e-12	--	GO:0016021,integral component of membrane; GO:0003755,peptidyl-prolyl cis-trans isomerase activity; GO:0003674,molecular_function; GO:0003824,catalytic activity; GO:0016853,isomerase activity; GO:0016859,cis-trans isomerase activity; GO:0140096,catalytic activity, acting on a protein; GO:0005575,cellular_component; GO:0016020,membrane; GO:0031224,intrinsic component of membrane; GO:0110165,cellul…	down
SmiChr074487	0.5566	0.2483	2.2603	0	0	0	-7.65797	2.93209e-07	1.40086e-06	K14489 arabidopsis histidine kinase 2/3/4 (cytokinin receptor) [EC:2.7.13.3] | (RefSeq) histidine kinase 4-like (A)	GO:0016021,integral component of membrane; GO:0005886,plasma membrane; GO:0009506,plasmodesma; GO:0000155,phosphorelay sensor kinase activity; GO:0004673,protein histidine kinase activity; GO:0042803,protein homodimerization activity; GO:0009736,cytokinin-activated signaling pathway; GO:0009553,embryo sac development; GO:0010087,phloem or xylem histogenesis; GO:0080117,secondary growth; GO:000367…	down
SmiChr032329	3.1339	3.4359	1.6616	0	0	0.0387	-7.65744	1.15028e-09	8.10519e-09	K01662 1-deoxy-D-xylulose-5-phosphate synthase [EC:2.2.1.7] | (RefSeq) probable 1-deoxy-D-xylulose-5-phosphate synthase 2, chloroplastic (A)	GO:0009507,chloroplast; GO:0008661,1-deoxy-D-xylulose-5-phosphate synthase activity; GO:0046872,metal ion binding; GO:0016744,transferase activity, transferring aldehyde or ketonic groups; GO:0052865,1-deoxy-D-xylulose 5-phosphate biosynthetic process; GO:0016114,terpenoid biosynthetic process; GO:0009228,thiamine biosynthetic process; GO:0003674,molecular_function; GO:0003824,catalytic activity;…	down
SmiChr062644	6.4357	9.0352	2.6787	0	0	0	-7.65108	1.35837e-08	8.10878e-08	K17795 mitochondrial import inner membrane translocase subunit TIM17 | (RefSeq) mitochondrial import inner membrane translocase subunit TIM17-2-like (A)	GO:0005783,endoplasmic reticulum; GO:0031305,integral component of mitochondrial inner membrane; GO:0005743,mitochondrial inner membrane; GO:0005741,mitochondrial outer membrane; GO:0005739,mitochondrion; GO:0005744,TIM23 mitochondrial import inner membrane translocase complex; GO:0030150,protein import into mitochondrial matrix; GO:0045039,protein insertion into mitochondrial inner membrane; GO:…	down
SmiSca0175	1.0836	1.7373	6.6463	0	0	0	-7.64241	1.40843e-07	7.10822e-07	K02608 origin recognition complex subunit 6 | (RefSeq) origin of replication complex subunit 6-like (A)	GO:0005664,nuclear origin of replication recognition complex; GO:0003677,DNA binding; GO:0006260,DNA replication; GO:0009555,pollen development; GO:0003674,molecular_function; GO:0003676,nucleic acid binding; GO:0005488,binding; GO:0097159,organic cyclic compound binding; GO:1901363,heterocyclic compound binding; GO:0008150,biological_process; GO:0008152,metabolic process; GO:0009058,biosynthetic…	down
SmiChr072109	17.86	11.6299	4.4631	0	0	0.1607	-7.63726	5.71563e-09	3.61544e-08	K03676 glutaredoxin 3 | (RefSeq) monothiol glutaredoxin-S6-like (A)	GO:0005737,cytoplasm; GO:0051537,2 iron, 2 sulfur cluster binding; GO:0097573,glutathione oxidoreductase activity; GO:0046872,metal ion binding; GO:0000122,negative regulation of transcription by RNA polymerase II; GO:0003674,molecular_function; GO:0005488,binding; GO:0051536,iron-sulfur cluster binding; GO:0051540,metal cluster binding; GO:0003824,catalytic activity; GO:0015035,protein disulfide…	down
SmiChr010716	4.3391	4.178	7.5351	0	0	0.0821	-7.63443	2.04996e-12	2.12059e-11	K02985 small subunit ribosomal protein S3e | (RefSeq) 40S ribosomal protein S3-3 (A)	GO:0005829,cytosol; GO:0022626,cytosolic ribosome; GO:0022627,cytosolic small ribosomal subunit; GO:0005634,nucleus; GO:0009506,plasmodesma; GO:0042788,polysomal ribosome; GO:0003729,mRNA binding; GO:0003735,structural constituent of ribosome; GO:0006412,translation; GO:0003674,molecular_function; GO:0003676,nucleic acid binding; GO:0003723,RNA binding; GO:0005488,binding; GO:0097159,organic cycl…	down
SmiChr050315	6.3208	11.6235	3.3713	0	0	0	-7.62966	1.81393e-08	1.0627e-07	K12177 COP9 signalosome complex subunit 3 | (RefSeq) COP9 signalosome complex subunit 3-like (A)	GO:0008180,COP9 signalosome; GO:0005737,cytoplasm; GO:0010971,positive regulation of G2/M transition of mitotic cell cycle; GO:0000338,protein deneddylation; GO:0009585,red, far-red light phototransduction; GO:0006511,ubiquitin-dependent protein catabolic process; GO:0000086,G2/M transition of mitotic cell cycle; GO:0000278,mitotic cell cycle; GO:0007049,cell cycle; GO:0007346,regulation of mitot…	down
SmiChr050310	11.6059	10.78	7.9549	0.0526	0.103	0	-7.5845	4.48593e-18	8.99406e-17	K10664 E3 ubiquitin-protein ligase ATL6/9/15/31/42/55 [EC:2.3.2.27] | (RefSeq) E3 ubiquitin-protein ligase ATL6-like (A)	GO:0016021,integral component of membrane; GO:0005886,plasma membrane; GO:0046872,metal ion binding; GO:0004842,ubiquitin-protein transferase activity; GO:0042742,defense response to bacterium; GO:0098542,defense response to other organism; GO:0016567,protein ubiquitination; GO:0003674,molecular_function; GO:0005488,binding; GO:0043167,ion binding; GO:0043169,cation binding; GO:0003824,catalytic …	down
SmiChr010877	45.2438	45.5555	36.4847	0	0.558	0.097	-7.57902	1.9497e-38	1.7988e-36	--	--	down
SmiChr053474	3.0975	6.3154	1.8536	0	0	0	-7.57436	2.66273e-08	1.52379e-07	--	--	down
SmiChr012119	36.9163	35.792	20.5753	0.1235	0.1208	0.252	-7.55732	5.74915e-22	1.66009e-20	--	GO:0005509,calcium ion binding; GO:0003674,molecular_function; GO:0005488,binding; GO:0043167,ion binding; GO:0043169,cation binding; GO:0046872,metal ion binding	down
SmiChr012237	34.0352	36.7053	59.6463	0	0.5825	0.1012	-7.55482	6.4065e-33	4.09583e-31	--	GO:0005737,cytoplasm; GO:0005634,nucleus; GO:0016787,hydrolase activity; GO:0036377,arbuscular mycorrhizal association; GO:0080167,response to karrikin; GO:0003674,molecular_function; GO:0003824,catalytic activity; GO:0008150,biological_process; GO:0044403,biological process involved in symbiotic interaction; GO:0044419,biological process involved in interspecies interaction between organisms; GO…	down
SmiChr053765	1.2305	3.759	3.1944	0	0.04	0	-7.55252	6.59047e-09	4.12741e-08	K02694 photosystem I subunit III | (RefSeq) photosystem I reaction center subunit III, chloroplastic-like (A)	GO:0009543,chloroplast thylakoid lumen; GO:0009538,photosystem I reaction center; GO:0015979,photosynthesis; GO:0008150,biological_process; GO:0008152,metabolic process; GO:0009987,cellular process; GO:0044237,cellular metabolic process; GO:0005575,cellular_component; GO:0005622,intracellular anatomical structure; GO:0005737,cytoplasm; GO:0009507,chloroplast; GO:0009534,chloroplast thylakoid; GO:…	down
SmiChr072238	2.3186	1.4009	2.2348	0	0	0	-7.50164	5.56404e-09	3.52643e-08	K12934 anthocyanin 5-O-glucoside-6'''-O-malonyltransferase [EC:2.3.1.172] | (RefSeq) malonyl-coenzyme:anthocyanin 5-O-glucoside-6'''-O-malonyltransferase (A)	GO:0033810,anthocyanin 5-O-glucoside 6'''-O-malonyltransferase activity; GO:0009718,anthocyanin-containing compound biosynthetic process; GO:0009698,phenylpropanoid metabolic process; GO:0003674,molecular_function; GO:0003824,catalytic activity; GO:0016740,transferase activity; GO:0016746,transferase activity, transferring acyl groups; GO:0016747,transferase activity, transferring acyl groups oth…	down
SmiChr050826	2.4989	1.536	6.4917	0	0	0	-7.49863	7.72997e-08	4.08283e-07	K01183 chitinase [EC:3.2.1.14] | (RefSeq) chitinase 6-like (A)	GO:0008061,chitin binding; GO:0004568,chitinase activity; GO:0016998,cell wall macromolecule catabolic process; GO:0006032,chitin catabolic process; GO:0006952,defense response; GO:0000272,polysaccharide catabolic process; GO:0003674,molecular_function; GO:0005488,binding; GO:0097367,carbohydrate derivative binding; GO:0003824,catalytic activity; GO:0004553,hydrolase activity, hydrolyzing O-glyco…	down
SmiChr012136	3.8318	5.3533	1.2656	0	0	0	-7.49578	5.91482e-08	3.19778e-07	--	--	down
SmiChr012158	84.3934	84.8853	98.0756	0.7938	0.5825	0.1012	-7.48858	4.34622e-74	1.93415e-71	--	GO:0005737,cytoplasm; GO:0005634,nucleus; GO:0016787,hydrolase activity; GO:0036377,arbuscular mycorrhizal association; GO:0080167,response to karrikin; GO:0003674,molecular_function; GO:0003824,catalytic activity; GO:0008150,biological_process; GO:0044403,biological process involved in symbiotic interaction; GO:0044419,biological process involved in interspecies interaction between organisms; GO…	down
SmiChr053879	2.7698	2.191	14.2883	0.1015	0	0	-7.46334	1.48109e-07	7.43527e-07	K00422 polyphenol oxidase [EC:1.10.3.1] | (RefSeq) polyphenol oxidase I, chloroplastic-like (A)	GO:0009543,chloroplast thylakoid lumen; GO:0004097,catechol oxidase activity; GO:0046872,metal ion binding; GO:0046148,pigment biosynthetic process; GO:0003674,molecular_function; GO:0003824,catalytic activity; GO:0016491,oxidoreductase activity; GO:0016679,oxidoreductase activity, acting on diphenols and related substances as donors; GO:0016682,oxidoreductase activity, acting on diphenols and re…	down
SmiChr041616	1.4081	2.2421	9.3279	0	0	0	-7.45621	4.65088e-07	2.13116e-06	K01810 glucose-6-phosphate isomerase [EC:5.3.1.9] | (RefSeq) glucose-6-phosphate isomerase, cytosolic (A)	GO:0005737,cytoplasm; GO:0097367,carbohydrate derivative binding; GO:0004347,glucose-6-phosphate isomerase activity; GO:0006094,gluconeogenesis; GO:0006096,glycolytic process; GO:0003674,molecular_function; GO:0005488,binding; GO:0003824,catalytic activity; GO:0016853,isomerase activity; GO:0016860,intramolecular oxidoreductase activity; GO:0016861,intramolecular oxidoreductase activity, intercon…	down
SmiChr080854	7.8392	3.9007	2.859	0	0	0	-7.43709	2.71885e-08	1.55277e-07	--	--	down
SmiChr030604	16.0748	16.2464	14.1567	0.134	0.0874	0.0456	-7.43672	3.20495e-33	2.1023e-31	--	GO:0005634,nucleus; GO:0046872,metal ion binding; GO:0004842,ubiquitin-protein transferase activity; GO:0044260,cellular macromolecule metabolic process; GO:0048450,floral organ structural organization; GO:0016567,protein ubiquitination; GO:0080050,regulation of seed development; GO:0003674,molecular_function; GO:0005488,binding; GO:0043167,ion binding; GO:0043169,cation binding; GO:0003824,catal…	down
SmiChr022371	1.0398	2.2602	0.3692	0	0	0	-7.42243	2.44624e-07	1.18531e-06	--	GO:0046872,metal ion binding; GO:0003676,nucleic acid binding; GO:0004523,RNA-DNA hybrid ribonuclease activity; GO:0003674,molecular_function; GO:0005488,binding; GO:0043167,ion binding; GO:0043169,cation binding; GO:0097159,organic cyclic compound binding; GO:1901363,heterocyclic compound binding; GO:0003824,catalytic activity; GO:0004518,nuclease activity; GO:0004519,endonuclease activity; GO:0…	down
SmiChr081045	1.7347	0.2381	6.0173	0	0	0	-7.39712	4.52578e-06	1.72779e-05	K04392 Ras-related C3 botulinum toxin substrate 1 | (RefSeq) rac-like GTP-binding protein ARAC7 (A)	GO:0005938,cell cortex; GO:0042995,cell projection; GO:0031410,cytoplasmic vesicle; GO:0005856,cytoskeleton; GO:0005634,nucleus; GO:0005886,plasma membrane; GO:0005525,GTP binding; GO:0003924,GTPase activity; GO:0019901,protein kinase binding; GO:0009738,abscisic acid-activated signaling pathway; GO:0007015,actin filament organization; GO:0030865,cortical cytoskeleton organization; GO:0007163,est…	down
SmiChr012150	1.0717	1.1536	3.4075	0	0	0.0319	-7.38886	2.63178e-08	1.50835e-07	K13430 serine/threonine-protein kinase PBS1 [EC:2.7.11.1] | (RefSeq) serine/threonine-protein kinase PBS1-like (A)	GO:0016021,integral component of membrane; GO:0005886,plasma membrane; GO:0005773,vacuole; GO:0005524,ATP binding; GO:0004672,protein kinase activity; GO:0004674,protein serine/threonine kinase activity; GO:0004714,transmembrane receptor protein tyrosine kinase activity; GO:0046777,protein autophosphorylation; GO:0000166,nucleotide binding; GO:0003674,molecular_function; GO:0005488,binding; GO:00…	down
SmiChr013319	3.6537	4.3726	3.8581	0	0.0646	0	-7.38713	2.14791e-09	1.45043e-08	K01689 enolase [EC:4.2.1.11] | (RefSeq) enolase-like (A)	GO:0000015,phosphopyruvate hydratase complex; GO:0000287,magnesium ion binding; GO:0004634,phosphopyruvate hydratase activity; GO:0006096,glycolytic process; GO:0003674,molecular_function; GO:0005488,binding; GO:0043167,ion binding; GO:0043169,cation binding; GO:0046872,metal ion binding; GO:0003824,catalytic activity; GO:0016829,lyase activity; GO:0016835,carbon-oxygen lyase activity; GO:0016836…	down
SmiChr033811	70.6874	52.7151	35.7802	0.3444	0.3369	0.2634	-7.38574	1.54327e-46	2.28929e-44	--	--	down
SmiChr013409	0.8599	2.5672	2.4428	0	0	0	-7.37196	6.68883e-08	3.57705e-07	K13151 snurportin-1 | (RefSeq) snurportin-1-like (A)	GO:0005737,cytoplasm; GO:0005634,nucleus; GO:0003723,RNA binding; GO:0061015,snRNA import into nucleus; GO:0003674,molecular_function; GO:0003676,nucleic acid binding; GO:0005488,binding; GO:0097159,organic cyclic compound binding; GO:1901363,heterocyclic compound binding; GO:0006403,RNA localization; GO:0006404,RNA import into nucleus; GO:0006810,transport; GO:0006811,ion transport; GO:0006820,a…	down
SmiChr012948	1.593	0.9942	0.9274	0	0	0	-7.3593	1.48314e-08	8.79807e-08	K18848 indole-3-acetate O-methyltransferase [EC:2.1.1.278] | (RefSeq) indole-3-acetate O-methyltransferase 1-like (A)	GO:0030749,loganate O-methyltransferase activity; GO:0046872,metal ion binding; GO:0035834,indole alkaloid metabolic process; GO:0032259,methylation; GO:0003674,molecular_function; GO:0003824,catalytic activity; GO:0008168,methyltransferase activity; GO:0008757,S-adenosylmethionine-dependent methyltransferase activity; GO:0016740,transferase activity; GO:0016741,transferase activity, transferring…	down
SmiChr020327	1.9986	2.3286	1.9136	0	0	0	-7.34392	1.05574e-08	6.42735e-08	--	GO:0070461,SAGA-type complex; GO:0000123,histone acetyltransferase complex; GO:0005575,cellular_component; GO:0005622,intracellular anatomical structure; GO:0005634,nucleus; GO:0005654,nucleoplasm; GO:0031248,protein acetyltransferase complex; GO:0031974,membrane-enclosed lumen; GO:0031981,nuclear lumen; GO:0032991,protein-containing complex; GO:0043226,organelle; GO:0043227,membrane-bounded orga…	down
SmiSca0291	14.428	15.3157	4.3827	0	0.1921	0	-7.33656	2.68853e-08	1.53661e-07	--	GO:0005576,extracellular region; GO:0051015,actin filament binding; GO:0016985,mannan endo-1,4-beta-mannosidase activity; GO:0007015,actin filament organization; GO:0005975,carbohydrate metabolic process; GO:0003674,molecular_function; GO:0003779,actin binding; GO:0005488,binding; GO:0005515,protein binding; GO:0008092,cytoskeletal protein binding; GO:0044877,protein-containing complex binding; G…	down
SmiChr012374	1.2444	1.4153	1.0541	0	0	0	-7.31363	1.3738e-08	8.19013e-08	--	GO:0005634,nucleus; GO:0003682,chromatin binding; GO:0003677,DNA binding; GO:0007389,pattern specification process; GO:0003674,molecular_function; GO:0005488,binding; GO:0003676,nucleic acid binding; GO:0097159,organic cyclic compound binding; GO:1901363,heterocyclic compound binding; GO:0007275,multicellular organism development; GO:0008150,biological_process; GO:0032501,multicellular organismal…	down
SmiChr033801	3.867	2.9674	4.4581	0.0666	0	0	-7.29563	4.36522e-09	2.81297e-08	K13430 serine/threonine-protein kinase PBS1 [EC:2.7.11.1] | (RefSeq) serine/threonine-protein kinase PBS1-like (A)	GO:0005829,cytosol; GO:0016021,integral component of membrane; GO:0005524,ATP binding; GO:0106310,protein serine kinase activity; GO:0004674,protein serine/threonine kinase activity; GO:0006468,protein phosphorylation; GO:0000166,nucleotide binding; GO:0003674,molecular_function; GO:0005488,binding; GO:0017076,purine nucleotide binding; GO:0030554,adenyl nucleotide binding; GO:0032553,ribonucleot…	down
SmiChr064350	3.782	4.7988	5.3741	0	0.0881	0	-7.27753	1.14972e-11	1.07206e-10	K14494 DELLA protein | (RefSeq) DELLA protein GAI1-like (A)	GO:0005737,cytoplasm; GO:0005634,nucleus; GO:0003700,DNA-binding transcription factor activity; GO:0043565,sequence-specific DNA binding; GO:0000976,transcription regulatory region sequence-specific DNA binding; GO:1990110,callus formation; GO:0009640,photomorphogenesis; GO:0009585,red, far-red light phototransduction; GO:0006355,regulation of transcription, DNA-templated; GO:0003674,molecular_fu…	down
SmiChr031260	18.756	30.3757	9.5508	0	0	0.3868	-7.27364	5.18849e-14	6.55303e-13	--	--	down
SmiChr081672	2.0919	4.0479	0.8554	0	0	0	-7.26511	2.90948e-07	1.39141e-06	K02927 ubiquitin-large subunit ribosomal protein L40e | (RefSeq) ubiquitin-60S ribosomal protein L40 (A)	GO:0005737,cytoplasm; GO:0005634,nucleus; GO:0003729,mRNA binding; GO:0003674,molecular_function; GO:0003676,nucleic acid binding; GO:0003723,RNA binding; GO:0005488,binding; GO:0097159,organic cyclic compound binding; GO:1901363,heterocyclic compound binding; GO:0005575,cellular_component; GO:0005622,intracellular anatomical structure; GO:0110165,cellular anatomical entity; GO:0043226,organelle;…	down
SmiChr073599	1.0763	0.9144	1.1916	0	0	0	-7.2592	1.77013e-08	1.03999e-07	K03031 26S proteasome regulatory subunit N12 | (RefSeq) 26S proteasome non-ATPase regulatory subunit 8 homolog A-like isoform X1 (A)	GO:0000118,histone deacetylase complex; GO:0046872,metal ion binding; GO:0004518,nuclease activity; GO:0003674,molecular_function; GO:0005488,binding; GO:0043167,ion binding; GO:0043169,cation binding; GO:0003824,catalytic activity; GO:0016787,hydrolase activity; GO:0016788,hydrolase activity, acting on ester bonds; GO:0005575,cellular_component; GO:0005622,intracellular anatomical structure; GO:…	down
SmiSca0114	14.4714	11.0608	14.024	0.1296	0.1268	0	-7.24861	1.42731e-21	3.96988e-20	K02981 small subunit ribosomal protein S2e | (RefSeq) 40S ribosomal protein S2-4-like (A)	GO:0005829,cytosol; GO:0022627,cytosolic small ribosomal subunit; GO:0009506,plasmodesma; GO:0003729,mRNA binding; GO:0003735,structural constituent of ribosome; GO:0006412,translation; GO:0003674,molecular_function; GO:0003676,nucleic acid binding; GO:0003723,RNA binding; GO:0005488,binding; GO:0097159,organic cyclic compound binding; GO:1901363,heterocyclic compound binding; GO:0005198,structur…	down
SmiChr021680	2.3073	1.1877	2.7329	0	0.0371	0	-7.24591	1.34346e-08	8.0282e-08	--	--	down
SmiChr051836	0.383	0.1806	1.8547	0	0	0	-7.24563	3.06691e-06	1.20782e-05	K17604 zinc finger SWIM domain-containing protein 3 | (RefSeq) protein FAR1-RELATED SEQUENCE 5-like (A)	GO:0005634,nucleus; GO:0008270,zinc ion binding; GO:0006355,regulation of transcription, DNA-templated; GO:0003674,molecular_function; GO:0005488,binding; GO:0043167,ion binding; GO:0043169,cation binding; GO:0046872,metal ion binding; GO:0046914,transition metal ion binding; GO:0006139,nucleobase-containing compound metabolic process; GO:0006351,transcription, DNA-templated; GO:0006725,cellular …	down
SmiChr032328	1.7353	1.0361	0.7096	0	0	0	-7.24528	5.67994e-08	3.07959e-07	K20870 putative beta-1,4-xylosyltransferase IRX10 [EC:2.4.2.-] | (RefSeq) probable beta-1,4-xylosyltransferase IRX10L (A)	GO:0000139,Golgi membrane; GO:0016021,integral component of membrane; GO:0016757,transferase activity, transferring glycosyl groups; GO:0071555,cell wall organization; GO:0006486,protein glycosylation; GO:0003674,molecular_function; GO:0003824,catalytic activity; GO:0016740,transferase activity; GO:0008150,biological_process; GO:0009987,cellular process; GO:0016043,cellular component organization…	down
SmiChr082709	16.7916	16.125	25.9894	0.2802	0.1097	0	-7.23047	1.46809e-31	8.72245e-30	K01736 chorismate synthase [EC:4.2.3.5] | (RefSeq) chorismate synthase 1, chloroplastic-like (A)	GO:0009507,chloroplast; GO:0005829,cytosol; GO:0004107,chorismate synthase activity; GO:0010181,FMN binding; GO:0009073,aromatic amino acid family biosynthetic process; GO:0008652,cellular amino acid biosynthetic process; GO:0009423,chorismate biosynthetic process; GO:0003674,molecular_function; GO:0003824,catalytic activity; GO:0016829,lyase activity; GO:0016835,carbon-oxygen lyase activity; GO:…	down
SmiChr013098	7.0896	6.4604	6.1823	0.122	0	0	-7.23006	4.82989e-09	3.09222e-08	--	GO:0016021,integral component of membrane; GO:0005575,cellular_component; GO:0016020,membrane; GO:0031224,intrinsic component of membrane; GO:0110165,cellular anatomical entity	down
SmiChr040814	8.8595	3.5577	6.1015	0	0	0	-7.22532	6.21137e-08	3.3406e-07	--	GO:0009507,chloroplast; GO:0005575,cellular_component; GO:0005622,intracellular anatomical structure; GO:0005737,cytoplasm; GO:0009536,plastid; GO:0043226,organelle; GO:0043227,membrane-bounded organelle; GO:0043229,intracellular organelle; GO:0043231,intracellular membrane-bounded organelle; GO:0110165,cellular anatomical entity	down
SmiChr042631	35.216	48.3331	39.6405	0	0.2704	0.5639	-7.21651	2.69004e-16	4.42094e-15	--	GO:0016021,integral component of membrane; GO:0005886,plasma membrane; GO:0005524,ATP binding; GO:0106310,protein serine kinase activity; GO:0004674,protein serine/threonine kinase activity; GO:0006468,protein phosphorylation; GO:0000166,nucleotide binding; GO:0003674,molecular_function; GO:0005488,binding; GO:0017076,purine nucleotide binding; GO:0030554,adenyl nucleotide binding; GO:0032553,rib…	down
SmiChr012377	0.5961	0.5291	0.7708	0	0	0	-7.21648	2.71319e-08	1.55032e-07	K13415 protein brassinosteroid insensitive 1 [EC:2.7.10.1 2.7.11.1] | (RefSeq) systemin receptor SR160-like (A)	GO:0016021,integral component of membrane; GO:0005886,plasma membrane; GO:0005524,ATP binding; GO:0106310,protein serine kinase activity; GO:0004674,protein serine/threonine kinase activity; GO:0005496,steroid binding; GO:0050832,defense response to fungus; GO:0006468,protein phosphorylation; GO:0000166,nucleotide binding; GO:0003674,molecular_function; GO:0005488,binding; GO:0017076,purine nucle…	down
SmiChr080452	23.0911	17.7852	33.5907	0.1896	0.3091	0	-7.20157	1.31363e-33	8.79476e-32	--	GO:0016021,integral component of membrane; GO:0005575,cellular_component; GO:0016020,membrane; GO:0031224,intrinsic component of membrane; GO:0110165,cellular anatomical entity	down
SmiChr013107	8.6304	8.5888	10.1399	0	0	0.1771	-7.19232	6.45517e-09	4.04826e-08	--	GO:0005634,nucleus; GO:0003677,DNA binding; GO:0003700,DNA-binding transcription factor activity; GO:0003674,molecular_function; GO:0003676,nucleic acid binding; GO:0005488,binding; GO:0097159,organic cyclic compound binding; GO:1901363,heterocyclic compound binding; GO:0140110,transcription regulator activity; GO:0005575,cellular_component; GO:0005622,intracellular anatomical structure; GO:00432…	down
SmiChr011744	1.242	1.1606	0.9662	0.0216	0	0	-7.17629	7.2568e-09	4.51605e-08	K11699 RNA-dependent RNA polymerase [EC:2.7.7.48] | (RefSeq) RNA-dependent RNA polymerase 2 (A)	GO:0031380,nuclear RNA-directed RNA polymerase complex; GO:0005730,nucleolus; GO:0005654,nucleoplasm; GO:0005634,nucleus; GO:0071667,DNA/RNA hybrid binding; GO:0003968,RNA-directed 5'-3' RNA polymerase activity; GO:0003727,single-stranded RNA binding; GO:0050832,defense response to fungus; GO:0062103,double-stranded RNA biosynthetic process; GO:0030422,production of siRNA involved in RNA interfer…	down
SmiChr032331	0.8902	0.7563	0.8257	0	0	0	-7.1697	2.82823e-08	1.61321e-07	--	--	down
SmiChr080105	31.8756	43.9939	18.6953	0	0.6504	0	-7.15885	7.47501e-18	1.47268e-16	--	--	down
SmiChr033363	20.177	22.6634	21.6231	0.1301	0.2546	0.0664	-7.14544	8.04932e-35	5.91221e-33	K01759 lactoylglutathione lyase [EC:4.4.1.5] | (RefSeq) lactoylglutathione lyase isoform X1 (A)	GO:0004462,lactoylglutathione lyase activity; GO:0046872,metal ion binding; GO:0003674,molecular_function; GO:0003824,catalytic activity; GO:0016829,lyase activity; GO:0016846,carbon-sulfur lyase activity; GO:0005488,binding; GO:0043167,ion binding; GO:0043169,cation binding	down
SmiChr021823	1.0717	0.9224	1.2436	0	0	0	-7.14223	3.80078e-08	2.11791e-07	K12812 ATP-dependent RNA helicase UAP56/SUB2 [EC:3.6.4.13] | (RefSeq) DEAD-box ATP-dependent RNA helicase 15-like (A)	GO:0005634,nucleus; GO:0005524,ATP binding; GO:0016887,ATPase activity; GO:0003723,RNA binding; GO:0003724,RNA helicase activity; GO:0048653,anther development; GO:0009555,pollen development; GO:0000166,nucleotide binding; GO:0003674,molecular_function; GO:0005488,binding; GO:0017076,purine nucleotide binding; GO:0030554,adenyl nucleotide binding; GO:0032553,ribonucleotide binding; GO:0032555,pur…	down
SmiChr080161	8.8241	9.529	2.3032	0	0	0	-7.12509	4.63793e-07	2.12608e-06	K01209 alpha-L-arabinofuranosidase [EC:3.2.1.55] | (RefSeq) alpha-L-arabinofuranosidase 1-like (A)	GO:0048046,apoplast; GO:0000325,plant-type vacuole; GO:0099503,secretory vesicle; GO:0046556,alpha-L-arabinofuranosidase activity; GO:0009044,xylan 1,4-beta-xylosidase activity; GO:0046373,L-arabinose metabolic process; GO:0045493,xylan catabolic process; GO:0003674,molecular_function; GO:0003824,catalytic activity; GO:0004553,hydrolase activity, hydrolyzing O-glycosyl compounds; GO:0016787,hydro…	down
SmiChr055089	36.6187	25.7741	27.1299	0	0.2518	0.3938	-7.11145	1.69397e-44	2.26155e-42	K13065 shikimate O-hydroxycinnamoyltransferase [EC:2.3.1.133] | (RefSeq) vinorine synthase-like (A)	GO:0016746,transferase activity, transferring acyl groups; GO:0016491,oxidoreductase activity; GO:0009820,alkaloid metabolic process; GO:0003674,molecular_function; GO:0003824,catalytic activity; GO:0016740,transferase activity; GO:0006807,nitrogen compound metabolic process; GO:0008150,biological_process; GO:0008152,metabolic process; GO:0071704,organic substance metabolic process; GO:1901564,or…	down
SmiChr060651	25.3527	28.1338	14.4855	0.0992	0.2912	0.1012	-7.09874	1.3855e-22	4.20392e-21	K01373 cathepsin F [EC:3.4.22.41] | (RefSeq) cysteine proteinase 15A-like (A)	GO:0005783,endoplasmic reticulum; GO:0005789,endoplasmic reticulum membrane; GO:0005576,extracellular region; GO:0016021,integral component of membrane; GO:0009505,plant-type cell wall; GO:0005886,plasma membrane; GO:0009536,plastid; GO:0000062,fatty-acyl-CoA binding; GO:0032791,lead ion binding; GO:0008289,lipid binding; GO:0070300,phosphatidic acid binding; GO:0055089,fatty acid homeostasis; GO…	down
SmiChr012165	4.8318	2.0867	2.7959	0	0	0	-7.06508	1.45214e-07	7.31096e-07	K17985 activating molecule in BECN1-regulated autophagy protein 1 | (RefSeq) uncharacterized protein LOC121808534 (A)	--	down
SmiChr040225	1.9273	2.1384	4.4296	0	0	0.0646	-7.0637	3.36486e-10	2.55928e-09	K22503 aspartyl-tRNA synthetase [EC:6.1.1.12] | (RefSeq) aspartate--tRNA ligase 2, cytoplasmic-like (A)	GO:0017101,aminoacyl-tRNA synthetase multienzyme complex; GO:0005829,cytosol; GO:0009506,plasmodesma; GO:0004815,aspartate-tRNA ligase activity; GO:0005524,ATP binding; GO:0003677,DNA binding; GO:0046872,metal ion binding; GO:0003723,RNA binding; GO:0006422,aspartyl-tRNA aminoacylation; GO:0003674,molecular_function; GO:0003824,catalytic activity; GO:0004812,aminoacyl-tRNA ligase activity; GO:001…	down
SmiChr051922	5.4831	2.2736	4.3441	0	0	0	-7.05625	1.57525e-07	7.86101e-07	--	GO:0016021,integral component of membrane; GO:0005575,cellular_component; GO:0016020,membrane; GO:0031224,intrinsic component of membrane; GO:0110165,cellular anatomical entity	down
SmiChr012211	3.5749	4.7951	7.4362	0	0.1086	0	-7.04895	3.63157e-08	2.0301e-07	K09422 transcription factor MYB, plant | (RefSeq) transcription factor RAX3-like (A)	GO:0005634,nucleus; GO:0003677,DNA binding; GO:0003700,DNA-binding transcription factor activity; GO:0003674,molecular_function; GO:0003676,nucleic acid binding; GO:0005488,binding; GO:0097159,organic cyclic compound binding; GO:1901363,heterocyclic compound binding; GO:0140110,transcription regulator activity; GO:0005575,cellular_component; GO:0005622,intracellular anatomical structure; GO:00432…	down
SmiChr042789	2.4791	3.084	3.4214	0	0	0.0645	-7.04578	1.79617e-08	1.05366e-07	--	--	down
SmiChr072005	9.6671	7.2154	2.0525	0	0	0	-7.00677	9.36616e-07	4.0653e-06	--	--	down
SmiChr033813	215.035	167.321	178.596	2.6612	1.1349	0.5568	-7.00508	3.00285e-88	2.96316e-85	K09872 aquaporin PIP | (RefSeq) aquaporin PIP2-7 (A)	GO:0016021,integral component of membrane; GO:0005886,plasma membrane; GO:0015250,water channel activity; GO:0003674,molecular_function; GO:0005215,transporter activity; GO:0005372,water transmembrane transporter activity; GO:0015267,channel activity; GO:0015318,inorganic molecular entity transmembrane transporter activity; GO:0022803,passive transmembrane transporter activity; GO:0022857,transme…	down
SmiChr081434	1.965	1.597	2.8927	0	0.0458	0	-6.99758	3.41124e-08	1.9178e-07	--	GO:0005739,mitochondrion; GO:0005575,cellular_component; GO:0005622,intracellular anatomical structure; GO:0005737,cytoplasm; GO:0043226,organelle; GO:0043227,membrane-bounded organelle; GO:0043229,intracellular organelle; GO:0043231,intracellular membrane-bounded organelle; GO:0110165,cellular anatomical entity	down
SmiChr031085	6.8075	4.2889	17.4573	0.0251	0.0983	0.1025	-6.97593	5.38255e-24	1.85657e-22	K13496 UDP-glucosyltransferase 73C [EC:2.4.1.-] | (RefSeq) UDP-glycosyltransferase 73C4-like (A)	GO:0046527,glucosyltransferase activity; GO:0008194,UDP-glycosyltransferase activity; GO:0016134,saponin metabolic process; GO:0003674,molecular_function; GO:0003824,catalytic activity; GO:0016740,transferase activity; GO:0016757,transferase activity, transferring glycosyl groups; GO:0016758,transferase activity, transferring hexosyl groups; GO:0008150,biological_process; GO:0008152,metabolic pro…	down
SmiChr050924	2.7563	0.7644	0.9977	0	0	0	-6.96638	8.80956e-07	3.84577e-06	K08099 chlorophyllase [EC:3.1.1.14] | (RefSeq) chlorophyllase-2 (A)	GO:0009507,chloroplast; GO:0005829,cytosol; GO:0047746,chlorophyllase activity; GO:0102293,pheophytinase b activity; GO:0015996,chlorophyll catabolic process; GO:0003674,molecular_function; GO:0003824,catalytic activity; GO:0016787,hydrolase activity; GO:0016788,hydrolase activity, acting on ester bonds; GO:0052689,carboxylic ester hydrolase activity; GO:0006725,cellular aromatic compound metabol…	down
SmiChr060314	2.3594	1.174	9.0851	0	0.0916	0	-6.966	1.29958e-06	5.50386e-06	--	GO:0008234,cysteine-type peptidase activity; GO:0006508,proteolysis; GO:0003674,molecular_function; GO:0003824,catalytic activity; GO:0008233,peptidase activity; GO:0016787,hydrolase activity; GO:0140096,catalytic activity, acting on a protein; GO:0006807,nitrogen compound metabolic process; GO:0008150,biological_process; GO:0008152,metabolic process; GO:0019538,protein metabolic process; GO:0043…	down
SmiChr080447	4.8129	1.4134	1.6454	0	0	0	-6.96353	8.73919e-07	3.8159e-06	--	--	down
SmiChr074582	2.3958	2.1306	0.5003	0	0	0	-6.96335	1.37831e-06	5.80695e-06	--	GO:0016021,integral component of membrane; GO:0005575,cellular_component; GO:0016020,membrane; GO:0031224,intrinsic component of membrane; GO:0110165,cellular anatomical entity	down
SmiChr033755	2.679	1.9749	1.7041	0.0472	0	0	-6.96252	3.0331e-08	1.71883e-07	K01285 lysosomal Pro-X carboxypeptidase [EC:3.4.16.2] | (RefSeq) lysosomal Pro-X carboxypeptidase-like (A)	GO:0005576,extracellular region; GO:0008239,dipeptidyl-peptidase activity; GO:0008236,serine-type peptidase activity; GO:0009561,megagametogenesis; GO:0006508,proteolysis; GO:0003674,molecular_function; GO:0003824,catalytic activity; GO:0008233,peptidase activity; GO:0008238,exopeptidase activity; GO:0016787,hydrolase activity; GO:0140096,catalytic activity, acting on a protein; GO:0017171,serine…	down
SmiChr021019	7.901	8.2561	3.1501	0	0	0	-6.95468	4.16642e-07	1.9255e-06	--	--	down
SmiChr050883	34.5007	27.1332	69.6277	0.5538	0.3161	0.1883	-6.95198	6.48436e-48	1.02915e-45	K20513 ferruginol synthase [EC:1.14.14.175] | (RefSeq) carnosic acid synthase-like (A)	GO:0016021,integral component of membrane; GO:0020037,heme binding; GO:0005506,iron ion binding; GO:0016712,oxidoreductase activity, acting on paired donors, with incorporation or reduction of molecular oxygen, reduced flavin or flavoprotein as one donor, and incorporation of one atom of oxygen; GO:0016102,diterpenoid biosynthetic process; GO:0003674,molecular_function; GO:0005488,binding; GO:004…	down
SmiChr040897	6.4821	5.1029	6.6463	0.1382	0	0	-6.93312	2.93207e-08	1.66616e-07	--	--	down
SmiChr030389	1.6953	2.9994	1.3095	0	0	0	-6.93092	3.85844e-07	1.79707e-06	--	GO:0016021,integral component of membrane; GO:0005886,plasma membrane; GO:0005524,ATP binding; GO:0005509,calcium ion binding; GO:0030247,polysaccharide binding; GO:0106310,protein serine kinase activity; GO:0004674,protein serine/threonine kinase activity; GO:0007166,cell surface receptor signaling pathway; GO:0006468,protein phosphorylation; GO:0000166,nucleotide binding; GO:0003674,molecular_f…	down
SmiChr060501	4.5094	4.3726	2.1276	0	0	0	-6.91576	3.28297e-07	1.5523e-06	K04392 Ras-related C3 botulinum toxin substrate 1 | (RefSeq) rac-like GTP-binding protein ARAC7 (A)	GO:0005938,cell cortex; GO:0042995,cell projection; GO:0031410,cytoplasmic vesicle; GO:0005856,cytoskeleton; GO:0005634,nucleus; GO:0005886,plasma membrane; GO:0005525,GTP binding; GO:0003924,GTPase activity; GO:0019901,protein kinase binding; GO:0009738,abscisic acid-activated signaling pathway; GO:0007015,actin filament organization; GO:0030865,cortical cytoskeleton organization; GO:0007163,est…	down
SmiChr075052	1.0954	1.6916	0.7878	0	0	0	-6.91399	3.41776e-07	1.61133e-06	K09422 transcription factor MYB, plant | (RefSeq) uncharacterized protein LOC121787404 (A)	GO:0004518,nuclease activity; GO:0003674,molecular_function; GO:0003824,catalytic activity; GO:0016787,hydrolase activity; GO:0016788,hydrolase activity, acting on ester bonds	down
SmiChr011052	4.8475	6.385	2.2737	0	0	0	-6.91345	5.4804e-07	2.48121e-06	--	GO:0005576,extracellular region; GO:0051015,actin filament binding; GO:0016985,mannan endo-1,4-beta-mannosidase activity; GO:0007015,actin filament organization; GO:0005975,carbohydrate metabolic process; GO:0003674,molecular_function; GO:0003779,actin binding; GO:0005488,binding; GO:0005515,protein binding; GO:0008092,cytoskeletal protein binding; GO:0044877,protein-containing complex binding; G…	down
SmiChr051123	4.1532	2.007	0.7348	0	0.0279	0.0291	-6.89888	8.62753e-09	5.31371e-08	K03676 glutaredoxin 3 | (RefSeq) monothiol glutaredoxin-S5-like (A)	GO:0005829,cytosol; GO:0000062,fatty-acyl-CoA binding; GO:0008289,lipid binding; GO:0006869,lipid transport; GO:0001666,response to hypoxia; GO:0009416,response to light stimulus; GO:0000166,nucleotide binding; GO:0003674,molecular_function; GO:0005488,binding; GO:0017076,purine nucleotide binding; GO:0030554,adenyl nucleotide binding; GO:0032553,ribonucleotide binding; GO:0032555,purine ribonucl…	down
SmiChr070815	1.6626	3.2644	3.0318	0.0642	0	0	-6.85559	1.00743e-07	5.22024e-07	K17065 dynamin 1-like protein [EC:3.6.5.5] | (RefSeq) dynamin-related protein 3A-like (A)	GO:0005737,cytoplasm; GO:0016020,membrane; GO:0005874,microtubule; GO:0005739,mitochondrion; GO:0005777,peroxisome; GO:0005525,GTP binding; GO:0003924,GTPase activity; GO:0042802,identical protein binding; GO:0008017,microtubule binding; GO:0007049,cell cycle; GO:0051301,cell division; GO:0000266,mitochondrial fission; GO:0016559,peroxisome fission; GO:0000166,nucleotide binding; GO:0001882,nucle…	down
SmiChr030924	18.3138	17.5042	21.0154	0.109	0.3733	0	-6.85551	1.19553e-38	1.11661e-36	--	GO:0005737,cytoplasm; GO:0005634,nucleus; GO:0005575,cellular_component; GO:0005622,intracellular anatomical structure; GO:0110165,cellular anatomical entity; GO:0043226,organelle; GO:0043227,membrane-bounded organelle; GO:0043229,intracellular organelle; GO:0043231,intracellular membrane-bounded organelle	down
SmiChr071992	2.7406	5.2619	5.6712	0	0.0774	0.0403	-6.8551	1.58163e-13	1.89129e-12	K23541 Ca2+/H+ antiporter, TMEM165/GDT1 family | (RefSeq) putative pentatricopeptide repeat-containing protein At3g23330 (A)	GO:0008270,zinc ion binding; GO:0016554,cytidine to uridine editing; GO:0003674,molecular_function; GO:0005488,binding; GO:0043167,ion binding; GO:0043169,cation binding; GO:0046872,metal ion binding; GO:0046914,transition metal ion binding; GO:0006139,nucleobase-containing compound metabolic process; GO:0006725,cellular aromatic compound metabolic process; GO:0006807,nitrogen compound metabolic …	down
SmiChr060981	2.9109	3.8901	0.5611	0.0594	0	0	-6.8523	1.12421e-06	4.81414e-06	K03283 heat shock 70kDa protein 1/2/6/8 | (RefSeq) heat shock cognate 70 kDa protein 2-like (A)	GO:0005524,ATP binding; GO:0140662,NA; GO:0000166,nucleotide binding; GO:0003674,molecular_function; GO:0005488,binding; GO:0017076,purine nucleotide binding; GO:0030554,adenyl nucleotide binding; GO:0032553,ribonucleotide binding; GO:0032555,purine ribonucleotide binding; GO:0032559,adenyl ribonucleotide binding; GO:0035639,purine ribonucleoside triphosphate binding; GO:0036094,small molecule bi…	down
SmiChr033351	7.8666	6.5151	3.1412	0	0.0369	0.1154	-6.85074	1.78473e-16	2.99976e-15	K04077 chaperonin GroEL | (RefSeq) ruBisCO large subunit-binding protein subunit beta, chloroplastic (A)	GO:0009507,chloroplast; GO:0005524,ATP binding; GO:0140662,NA; GO:0042026,protein refolding; GO:0000166,nucleotide binding; GO:0003674,molecular_function; GO:0005488,binding; GO:0017076,purine nucleotide binding; GO:0030554,adenyl nucleotide binding; GO:0032553,ribonucleotide binding; GO:0032555,purine ribonucleotide binding; GO:0032559,adenyl ribonucleotide binding; GO:0035639,purine ribonucleos…	down
SmiChr032893	5.0567	4.875	4.4586	0	0	0	-6.84975	2.02049e-07	9.92361e-07	--	GO:0016021,integral component of membrane; GO:0016020,membrane; GO:0005886,plasma membrane; GO:0005575,cellular_component; GO:0031224,intrinsic component of membrane; GO:0110165,cellular anatomical entity; GO:0071944,cell periphery	down
SmiChr011743	28.8427	25.6405	20.5583	0.1629	0.239	0.2492	-6.84423	1.01678e-34	7.37281e-33	--	--	down
SmiChr050482	18.8554	25.5673	15.4205	0	0.3847	0.1337	-6.83869	1.09354e-30	6.20472e-29	--	--	down
SmiChr051903	3.1937	4.0722	1.714	0	0	0	-6.83861	5.91411e-07	2.6627e-06	--	GO:0005576,extracellular region; GO:0009505,plant-type cell wall; GO:0031176,endo-1,4-beta-xylanase activity; GO:0045493,xylan catabolic process; GO:0003674,molecular_function; GO:0003824,catalytic activity; GO:0004553,hydrolase activity, hydrolyzing O-glycosyl compounds; GO:0016787,hydrolase activity; GO:0016798,hydrolase activity, acting on glycosyl bonds; GO:0097599,xylanase activity; GO:00002…	down
SmiSca0198	5.4363	5.9898	5.9545	0	0	0	-6.826	2.38123e-07	1.15727e-06	--	--	down
SmiSca0144	7.3108	5.4567	5.6754	0.0816	0	0.0832	-6.8141	2.17239e-10	1.70016e-09	K14432 ABA responsive element binding factor | (RefSeq) ABSCISIC ACID-INSENSITIVE 5-like protein 2 (A)	GO:0005634,nucleus; GO:0003700,DNA-binding transcription factor activity; GO:0000976,transcription regulatory region sequence-specific DNA binding; GO:0009738,abscisic acid-activated signaling pathway; GO:0045893,positive regulation of transcription, DNA-templated; GO:0003674,molecular_function; GO:0140110,transcription regulator activity; GO:0001067,regulatory region nucleic acid binding; GO:000…	down
SmiChr020980	3.8988	5.6437	6.0873	0	0	0	-6.80687	3.78931e-07	1.76814e-06	--	GO:0016042,lipid catabolic process; GO:0006629,lipid metabolic process; GO:0008150,biological_process; GO:0008152,metabolic process; GO:0009056,catabolic process; GO:0044238,primary metabolic process; GO:0071704,organic substance metabolic process; GO:1901575,organic substance catabolic process	down
SmiChr063398	4.5569	6.7292	1.6229	0	0	0	-6.80611	2.13508e-06	8.65783e-06	--	GO:0000287,magnesium ion binding; GO:0016854,racemase and epimerase activity; GO:0016855,racemase and epimerase activity, acting on amino acids and derivatives; GO:0006518,peptide metabolic process; GO:0003674,molecular_function; GO:0005488,binding; GO:0043167,ion binding; GO:0043169,cation binding; GO:0046872,metal ion binding; GO:0003824,catalytic activity; GO:0016853,isomerase activity; GO:000…	down
SmiChr030310	1.2812	1.9126	2.4362	0	0	0	-6.80121	5.06e-07	2.30421e-06	--	GO:0005737,cytoplasm; GO:0005634,nucleus; GO:0031348,negative regulation of defense response; GO:0042177,negative regulation of protein catabolic process; GO:0009626,plant-type hypersensitive response; GO:0016567,protein ubiquitination; GO:0006950,response to stress; GO:0006952,defense response; GO:0008150,biological_process; GO:0031347,regulation of defense response; GO:0048519,negative regulati…	down
SmiChr080016	107.693	102.203	155.19	1.3843	1.4711	0.4139	-6.80118	1.02936e-79	6.48952e-77	K13457 disease resistance protein RPM1 | (RefSeq) disease resistance protein RPM1-like (A)	GO:0005737,cytoplasm; GO:0016020,membrane; GO:0043531,ADP binding; GO:0005524,ATP binding; GO:0009626,plant-type hypersensitive response; GO:0000166,nucleotide binding; GO:0003674,molecular_function; GO:0005488,binding; GO:0017076,purine nucleotide binding; GO:0030554,adenyl nucleotide binding; GO:0032553,ribonucleotide binding; GO:0032555,purine ribonucleotide binding; GO:0032559,adenyl ribonucl…	down
SmiChr082438	6.944	11.4954	2.5392	0.0954	0.0467	0.0486	-6.78768	4.68088e-14	5.9751e-13	K22761 DNA-directed primase/polymerase protein [EC:2.7.7.102 2.7.7.7] | (RefSeq) DNA-directed primase/polymerase protein (A)	GO:0003896,DNA primase activity; GO:0003887,DNA-directed DNA polymerase activity; GO:0042276,error-prone translesion synthesis; GO:0003674,molecular_function; GO:0003824,catalytic activity; GO:0003899,DNA-directed 5'-3' RNA polymerase activity; GO:0016740,transferase activity; GO:0016772,transferase activity, transferring phosphorus-containing groups; GO:0016779,nucleotidyltransferase activity; G…	down
SmiChr042690	13.8524	10.4771	14.6017	0.1759	0.0287	0.1495	-6.78335	3.80858e-47	5.76263e-45	K14485 transport inhibitor response 1 | (RefSeq) protein TRANSPORT INHIBITOR RESPONSE 1-like (A)	GO:0005634,nucleus; GO:0019005,SCF ubiquitin ligase complex; GO:0010011,auxin binding; GO:0038198,auxin receptor activity; GO:0000822,inositol hexakisphosphate binding; GO:0004842,ubiquitin-protein transferase activity; GO:0009734,auxin-activated signaling pathway; GO:0007049,cell cycle; GO:0016036,cellular response to phosphate starvation; GO:0006952,defense response; GO:0009873,ethylene-activat…	down
SmiChr074405	4.0822	5.373	1.9385	0	0	0	-6.78279	1.08047e-06	4.63648e-06	--	--	down
SmiChr033405	0.6501	1.941	2.0604	0	0	0	-6.77556	1.84682e-06	7.57424e-06	K19600 tubby and related proteins | (RefSeq) tubby-like F-box protein 3 isoform X1 (A)	GO:0005654,nucleoplasm; GO:0005886,plasma membrane; GO:0009536,plastid; GO:0006355,regulation of transcription, DNA-templated; GO:0006139,nucleobase-containing compound metabolic process; GO:0006351,transcription, DNA-templated; GO:0006725,cellular aromatic compound metabolic process; GO:0006807,nitrogen compound metabolic process; GO:0008150,biological_process; GO:0008152,metabolic process; GO:0…	down
SmiChr013403	27.5219	20.5747	22.099	0.1129	0.2577	0.2686	-6.77129	1.86225e-65	6.60401e-63	K00030 isocitrate dehydrogenase (NAD+) [EC:1.1.1.41] | (RefSeq) 3-isopropylmalate dehydrogenase, chloroplastic-like (A)	GO:0009507,chloroplast; GO:0005739,mitochondrion; GO:0003862,3-isopropylmalate dehydrogenase activity; GO:0004449,isocitrate dehydrogenase (NAD+) activity; GO:0000287,magnesium ion binding; GO:0051287,NAD binding; GO:0006102,isocitrate metabolic process; GO:0009098,leucine biosynthetic process; GO:0006099,tricarboxylic acid cycle; GO:0003674,molecular_function; GO:0003824,catalytic activity; GO:0…	down
SmiChr080998	1.1901	2.9215	2.6279	0	0	0	-6.75939	1.14766e-06	4.90257e-06	K08059 interferon, gamma-inducible protein 30 | (RefSeq) gamma-interferon-responsive lysosomal thiol protein-like (A)	GO:0005576,extracellular region; GO:0005764,lysosome; GO:0016491,oxidoreductase activity; GO:0016671,oxidoreductase activity, acting on a sulfur group of donors, disulfide as acceptor; GO:0003674,molecular_function; GO:0003824,catalytic activity; GO:0016667,oxidoreductase activity, acting on a sulfur group of donors; GO:0005575,cellular_component; GO:0110165,cellular anatomical entity; GO:0000323…	down
SmiSca0127	7.9495	7.11	5.7195	0.1438	0	0.0489	-6.75743	2.3111e-18	4.81217e-17	K09833 homogentisate phytyltransferase / homogentisate geranylgeranyltransferase [EC:2.5.1.115 2.5.1.116] | (RefSeq) homogentisate phytyltransferase 1, chloroplastic-like isoform X1 (A)	GO:0009507,chloroplast; GO:0031969,chloroplast membrane; GO:0016021,integral component of membrane; GO:0010176,homogentisate phytyltransferase activity; GO:0071555,cell wall organization; GO:0009915,phloem sucrose loading; GO:0031347,regulation of defense response; GO:0009266,response to temperature stimulus; GO:0006636,unsaturated fatty acid biosynthetic process; GO:0010189,vitamin E biosyntheti…	down
SmiChr021093	5.0991	4.5988	3.9096	0	0	0	-6.75656	3.76393e-07	1.7581e-06	--	--	down
SmiChr013111	3.4757	0.9883	1.6533	0	0	0	-6.75432	1.9416e-06	7.9342e-06	--	--	down
SmiChr073693	8.861	11.2874	8.4787	0	0	0.2582	-6.71909	1.07782e-07	5.55456e-07	--	GO:0008270,zinc ion binding; GO:0003674,molecular_function; GO:0005488,binding; GO:0043167,ion binding; GO:0043169,cation binding; GO:0046872,metal ion binding; GO:0046914,transition metal ion binding	down
SmiChr050218	2.5188	2.2702	2.915	0	0.0664	0	-6.71733	9.67302e-08	5.03068e-07	K03031 26S proteasome regulatory subunit N12 | (RefSeq) 26S proteasome non-ATPase regulatory subunit 8 homolog A-like isoform X1 (A)	GO:0000118,histone deacetylase complex; GO:0046872,metal ion binding; GO:0004518,nuclease activity; GO:0003674,molecular_function; GO:0005488,binding; GO:0043167,ion binding; GO:0043169,cation binding; GO:0003824,catalytic activity; GO:0016787,hydrolase activity; GO:0016788,hydrolase activity, acting on ester bonds; GO:0005575,cellular_component; GO:0005622,intracellular anatomical structure; GO:…	down
SmiChr020617	4.6454	1.5915	0.1868	0	0	0	-6.71695	5.45928e-05	0.000170432	--	GO:0046872,metal ion binding; GO:0003674,molecular_function; GO:0005488,binding; GO:0043167,ion binding; GO:0043169,cation binding	down
SmiChr061743	0.723	1.1739	1.2137	0	0	0	-6.69879	8.1362e-07	3.5752e-06	--	GO:0005634,nucleus; GO:0003677,DNA binding; GO:0003700,DNA-binding transcription factor activity; GO:0043565,sequence-specific DNA binding; GO:0048366,leaf development; GO:0008285,negative regulation of cell population proliferation; GO:2000032,regulation of secondary shoot formation; GO:0006355,regulation of transcription, DNA-templated; GO:0003674,molecular_function; GO:0003676,nucleic acid bin…	down
SmiChr040620	4.7406	7.3388	4.5232	0	0.1472	0	-6.68679	1.79687e-07	8.8888e-07	--	GO:0008270,zinc ion binding; GO:0003674,molecular_function; GO:0005488,binding; GO:0043167,ion binding; GO:0043169,cation binding; GO:0046872,metal ion binding; GO:0046914,transition metal ion binding	down
SmiChr080175	43.156	35.9759	33.0024	0.2002	0.5875	0.3063	-6.66637	6.04953e-44	7.75707e-42	K13457 disease resistance protein RPM1 | (RefSeq) disease resistance protein RPM1-like (A)	GO:0043531,ADP binding; GO:0005524,ATP binding; GO:0009626,plant-type hypersensitive response; GO:0000166,nucleotide binding; GO:0003674,molecular_function; GO:0005488,binding; GO:0017076,purine nucleotide binding; GO:0030554,adenyl nucleotide binding; GO:0032553,ribonucleotide binding; GO:0032555,purine ribonucleotide binding; GO:0032559,adenyl ribonucleotide binding; GO:0036094,small molecule b…	down
SmiChr074708	3.9781	3.2991	13.3391	0	0	0.1932	-6.65799	1.624e-06	6.75059e-06	K03798 cell division protease FtsH [EC:3.4.24.-] | (RefSeq) ATP-dependent zinc metalloprotease FTSH 7, chloroplastic-like (A)	GO:0009507,chloroplast; GO:0009941,chloroplast envelope; GO:0009534,chloroplast thylakoid; GO:0009535,chloroplast thylakoid membrane; GO:0016021,integral component of membrane; GO:0009536,plastid; GO:0005524,ATP binding; GO:0016887,ATPase activity; GO:0004176,ATP-dependent peptidase activity; GO:0004222,metalloendopeptidase activity; GO:0008270,zinc ion binding; GO:0006508,proteolysis; GO:0000166…	down
SmiChr082157	3.6276	1.0666	1.9216	0	0	0	-6.65114	2.91648e-06	1.15398e-05	--	GO:0003676,nucleic acid binding; GO:0003674,molecular_function; GO:0005488,binding; GO:0097159,organic cyclic compound binding; GO:1901363,heterocyclic compound binding	down
SmiChr030749	3.1604	5.8972	1.2923	0	0	0	-6.65009	5.8438e-06	2.18574e-05	--	--	down
SmiChr041008	10.1214	7.0691	9.1253	0.0871	0.1704	0	-6.64876	4.44156e-25	1.68571e-23	K12116 flavin-binding kelch repeat F-box protein 1 | (RefSeq) adagio protein 3-like (A)	GO:0005829,cytosol; GO:0005634,nucleus; GO:0019005,SCF ubiquitin ligase complex; GO:0009881,photoreceptor activity; GO:0007623,circadian rhythm; GO:0009908,flower development; GO:2001007,negative regulation of cellulose biosynthetic process; GO:0009911,positive regulation of flower development; GO:0016567,protein ubiquitination; GO:0010468,regulation of gene expression; GO:0006355,regulation of t…	down
SmiChr042638	9.4455	10.1358	7.4907	0.1022	0.1667	0	-6.63543	1.04447e-31	6.27123e-30	K13430 serine/threonine-protein kinase PBS1 [EC:2.7.11.1] | (RefSeq) serine/threonine-protein kinase PBS1-like (A)	GO:0005829,cytosol; GO:0016021,integral component of membrane; GO:0005886,plasma membrane; GO:0005524,ATP binding; GO:0106310,protein serine kinase activity; GO:0004674,protein serine/threonine kinase activity; GO:0042742,defense response to bacterium; GO:0006468,protein phosphorylation; GO:0000166,nucleotide binding; GO:0003674,molecular_function; GO:0005488,binding; GO:0017076,purine nucleotide…	down
SmiChr080409	9.7988	8.7584	7.1233	0	0.2536	0	-6.62917	9.44311e-10	6.73329e-09	--	GO:0005840,ribosome; GO:0005575,cellular_component; GO:0005622,intracellular anatomical structure; GO:0043226,organelle; GO:0043228,non-membrane-bounded organelle; GO:0043229,intracellular organelle; GO:0043232,intracellular non-membrane-bounded organelle; GO:0110165,cellular anatomical entity	down
SmiChr030871	0.9289	1.2751	0.2751	0	0	0	-6.62265	6.54175e-06	2.43157e-05	--	--	down
SmiChr042677	0.7617	0.5685	0.5256	0	0	0	-6.62252	8.99229e-07	3.91801e-06	--	GO:0016021,integral component of membrane; GO:0005575,cellular_component; GO:0016020,membrane; GO:0031224,intrinsic component of membrane; GO:0110165,cellular anatomical entity	down
SmiChr030532	5.0182	6.4966	6.9187	0.1269	0	0.0647	-6.59823	1.71091e-13	2.03623e-12	K14493 gibberellin receptor GID1 [EC:3.-.-.-] | (RefSeq) gibberellin receptor GID1B-like (A)	GO:0080030,methyl indole-3-acetate esterase activity; GO:0003674,molecular_function; GO:0003824,catalytic activity; GO:0016787,hydrolase activity; GO:0016788,hydrolase activity, acting on ester bonds; GO:0052689,carboxylic ester hydrolase activity	down
SmiChr080038	9.9172	9.4434	10.2404	0.0679	0.0665	0.1733	-6.59322	4.03915e-37	3.39528e-35	K06670 cohesin complex subunit SCC1 | (RefSeq) sister chromatid cohesion 1 protein 4-like (A)	GO:0000775,chromosome, centromeric region; GO:0008278,cohesin complex; GO:0005634,nucleus; GO:0003682,chromatin binding; GO:0051301,cell division; GO:0070601,centromeric sister chromatid cohesion; GO:0006302,double-strand break repair; GO:1990414,replication-born double-strand break repair via sister chromatid exchange; GO:0007062,sister chromatid cohesion; GO:0003674,molecular_function; GO:00054…	down
SmiChr012141	3.5058	3.2011	3.2809	0	0.0505	0.0527	-6.59217	6.68924e-18	1.32362e-16	--	GO:0005737,cytoplasm; GO:0005886,plasma membrane; GO:0009506,plasmodesma; GO:0072659,protein localization to plasma membrane; GO:0010118,stomatal movement; GO:0008104,protein localization; GO:0008150,biological_process; GO:0009987,cellular process; GO:0033036,macromolecule localization; GO:0034613,cellular protein localization; GO:0051179,localization; GO:0051641,cellular localization; GO:0070727…	down
SmiChr053769	2.88	3.6639	5.5727	0.0848	0	0.0433	-6.57298	1.14002e-12	1.2315e-11	K09828 Delta24-sterol reductase [EC:1.3.1.72 1.3.1.-] | (RefSeq) delta(24)-sterol reductase-like isoform X1 (A)	GO:0016021,integral component of membrane; GO:0005516,calmodulin binding; GO:0050614,delta24-sterol reductase activity; GO:0071949,FAD binding; GO:0003674,molecular_function; GO:0005488,binding; GO:0005515,protein binding; GO:0003824,catalytic activity; GO:0016491,oxidoreductase activity; GO:0016627,oxidoreductase activity, acting on the CH-CH group of donors; GO:0016628,oxidoreductase activity, …	down
SmiChr030666	2.1564	1.635	1.2177	0.0489	0	0	-6.56978	2.96422e-07	1.41485e-06	K19043 E3 ubiquitin-protein ligase RHF [EC:2.3.2.27] | (RefSeq) E3 ubiquitin-protein ligase RHF2A-like isoform X1 (A)	GO:0046872,metal ion binding; GO:0004842,ubiquitin-protein transferase activity; GO:0009561,megagametogenesis; GO:0055046,microgametogenesis; GO:0051603,proteolysis involved in cellular protein catabolic process; GO:0051726,regulation of cell cycle; GO:0003674,molecular_function; GO:0005488,binding; GO:0043167,ion binding; GO:0043169,cation binding; GO:0003824,catalytic activity; GO:0016740,trans…	down
SmiChr060489	1.904	0.6961	0.3337	0	0	0	-6.56251	1.34655e-05	4.74848e-05	K20513 ferruginol synthase [EC:1.14.14.175] | (RefSeq) ferruginol synthase-like (A)	GO:0005789,endoplasmic reticulum membrane; GO:0016021,integral component of membrane; GO:0102811,geraniol 10-hydroxylase activity; GO:0020037,heme binding; GO:0005506,iron ion binding; GO:0016709,oxidoreductase activity, acting on paired donors, with incorporation or reduction of molecular oxygen, NAD(P)H as one donor, and incorporation of one atom of oxygen; GO:0016099,monoterpenoid biosynthetic…	down
SmiChr041678	1.1457	0.4508	5.6221	0.0381	0	0.0388	-6.5614	8.90944e-07	3.88489e-06	K15925 alpha-D-xyloside xylohydrolase [EC:3.2.1.177] | (RefSeq) alpha-xylosidase 1-like (A)	GO:0048046,apoplast; GO:0005739,mitochondrion; GO:0009505,plant-type cell wall; GO:0009506,plasmodesma; GO:0061634,alpha-D-xyloside xylohydrolase; GO:0046556,alpha-L-arabinofuranosidase activity; GO:0030246,carbohydrate binding; GO:0004553,hydrolase activity, hydrolyzing O-glycosyl compounds; GO:0009044,xylan 1,4-beta-xylosidase activity; GO:0080176,xyloglucan 1,6-alpha-xylosidase activity; GO:00…	down
SmiChr064346	57.4846	39.0795	43.9598	0.2133	0.8348	0.4352	-6.54935	1.08318e-27	5.02738e-26	--	--	down
SmiChr041370	2.909	2.7878	2.2469	0	0	0	-6.54563	1.303e-06	5.51528e-06	--	--	down
SmiSca0636	2.4287	1.6733	2.7502	0	0	0	-6.53154	1.71063e-06	7.06156e-06	K14494 DELLA protein | (RefSeq) DELLA protein GAI1-like (A)	GO:0005737,cytoplasm; GO:0005634,nucleus; GO:0003700,DNA-binding transcription factor activity; GO:0043565,sequence-specific DNA binding; GO:0000976,transcription regulatory region sequence-specific DNA binding; GO:1990110,callus formation; GO:0009640,photomorphogenesis; GO:0009585,red, far-red light phototransduction; GO:0006355,regulation of transcription, DNA-templated; GO:0003674,molecular_fu…	down
SmiChr072006	41.2769	36.7891	10.9261	0	0.4016	0.5582	-6.52791	1.94141e-18	4.06854e-17	--	--	down
SmiChr050712	12.0419	10.6064	13.0743	0	0.1935	0.2017	-6.49222	1.87006e-09	1.27151e-08	K22503 aspartyl-tRNA synthetase [EC:6.1.1.12] | (RefSeq) aspartate--tRNA ligase 2, cytoplasmic-like (A)	GO:0017101,aminoacyl-tRNA synthetase multienzyme complex; GO:0005829,cytosol; GO:0005783,endoplasmic reticulum; GO:0005886,plasma membrane; GO:0004815,aspartate-tRNA ligase activity; GO:0005524,ATP binding; GO:0003677,DNA binding; GO:0046872,metal ion binding; GO:0003723,RNA binding; GO:0006422,aspartyl-tRNA aminoacylation; GO:0050832,defense response to fungus; GO:0003674,molecular_function; GO:…	down
SmiChr013104	0.8222	0.7238	0.6983	0	0	0	-6.48875	1.6818e-06	6.95773e-06	K13681 xyloglucan fucosyltransferase [EC:2.4.1.-] | (RefSeq) galactoside 2-alpha-L-fucosyltransferase-like (A)	GO:0032580,Golgi cisterna membrane; GO:0016021,integral component of membrane; GO:0008107,galactoside 2-alpha-L-fucosyltransferase activity; GO:0042546,cell wall biogenesis; GO:0071555,cell wall organization; GO:0006486,protein glycosylation; GO:0003674,molecular_function; GO:0003824,catalytic activity; GO:0008417,fucosyltransferase activity; GO:0016740,transferase activity; GO:0016757,transferas…	down
SmiChr010507	5.2396	5.9593	6.4277	0	0	0	-6.48423	1.83006e-06	7.51494e-06	K20665 jasmonoyl-L-amino acid 12-hydroxylase [EC:1.14.14.48] | (RefSeq) cytochrome P450 94B3-like (A)	GO:0016021,integral component of membrane; GO:0020037,heme binding; GO:0005506,iron ion binding; GO:0052694,jasmonoyl-isoleucine-12-hydroxylase activity; GO:0016705,oxidoreductase activity, acting on paired donors, with incorporation or reduction of molecular oxygen; GO:0009694,jasmonic acid metabolic process; GO:0009611,response to wounding; GO:0003674,molecular_function; GO:0005488,binding; GO:…	down
SmiChr021678	3.5068	1.551	4.1426	0	0	0	-6.4765	4.80093e-06	1.82302e-05	--	--	down
SmiSca0646	2.262	1.6285	2.2436	0	0.0673	0	-6.47385	2.91835e-09	1.92992e-08	K11699 RNA-dependent RNA polymerase [EC:2.7.7.48] | (RefSeq) probable RNA-dependent RNA polymerase 1 (A)	GO:0031380,nuclear RNA-directed RNA polymerase complex; GO:0003723,RNA binding; GO:0003968,RNA-directed 5'-3' RNA polymerase activity; GO:0006952,defense response; GO:0060148,positive regulation of posttranscriptional gene silencing; GO:0009751,response to salicylic acid; GO:0009615,response to virus; GO:0030422,production of siRNA involved in RNA interference; GO:0010025,wax biosynthetic process…	down
SmiChr010779	3.5929	5.1647	5.1421	0	0	0	-6.46641	2.43988e-06	9.77846e-06	K19517 1D-myo-inositol 3-kinase [EC:2.7.1.64] | (RefSeq) inositol 3-kinase-like (A)	GO:0005524,ATP binding; GO:0019140,inositol 3-kinase activity; GO:0010264,myo-inositol hexakisphosphate biosynthetic process; GO:0016310,phosphorylation; GO:0000166,nucleotide binding; GO:0003674,molecular_function; GO:0005488,binding; GO:0017076,purine nucleotide binding; GO:0030554,adenyl nucleotide binding; GO:0032553,ribonucleotide binding; GO:0032555,purine ribonucleotide binding; GO:0032559…	down
SmiChr013390	1.295	1.8087	2.6198	0	0.0635	0	-6.46542	8.76528e-09	5.39124e-08	--	GO:0005634,nucleus; GO:0003682,chromatin binding; GO:0003677,DNA binding; GO:0007389,pattern specification process; GO:0003674,molecular_function; GO:0005488,binding; GO:0003676,nucleic acid binding; GO:0097159,organic cyclic compound binding; GO:1901363,heterocyclic compound binding; GO:0007275,multicellular organism development; GO:0008150,biological_process; GO:0032501,multicellular organismal…	down
SmiChr012978	8.2961	6.1921	6.179	0	0	0	-6.46169	2.13873e-06	8.66891e-06	K02155 V-type H+-transporting ATPase 16kDa proteolipid subunit | (RefSeq) V-type proton ATPase 16 kDa proteolipid subunit (A)	GO:0016021,integral component of membrane; GO:0033179,proton-transporting V-type ATPase, V0 domain; GO:0005774,vacuolar membrane; GO:0046961,proton-transporting ATPase activity, rotational mechanism; GO:0003674,molecular_function; GO:0005215,transporter activity; GO:0008324,cation transmembrane transporter activity; GO:0015075,ion transmembrane transporter activity; GO:0015078,proton transmembran…	down
SmiChr042687	5.1613	4.0699	4.9477	0	0.1183	0.0411	-6.45413	7.78924e-17	1.37767e-15	K00411 ubiquinol-cytochrome c reductase iron-sulfur subunit [EC:7.1.1.8] | (RefSeq) cytochrome b-c1 complex subunit Rieske-4, mitochondrial-like (A)	GO:0005750,mitochondrial respiratory chain complex III; GO:0051537,2 iron, 2 sulfur cluster binding; GO:0046872,metal ion binding; GO:0016491,oxidoreductase activity; GO:0008121,ubiquinol-cytochrome-c reductase activity; GO:0006122,mitochondrial electron transport, ubiquinol to cytochrome c; GO:0003674,molecular_function; GO:0005488,binding; GO:0051536,iron-sulfur cluster binding; GO:0051540,meta…	down
SmiChr050219	135.281	44.7997	19.1014	0.7708	0	1.4603	-6.45283	2.7098e-06	1.07765e-05	--	GO:0005537,mannose binding; GO:0046872,metal ion binding; GO:0003674,molecular_function; GO:0005488,binding; GO:0030246,carbohydrate binding; GO:0036094,small molecule binding; GO:0048029,monosaccharide binding; GO:0043167,ion binding; GO:0043169,cation binding	down
SmiSca0064	230.387	264.339	197.142	3.3086	3.0348	1.5609	-6.45037	4.0587e-142	1.53527e-138	K08679 UDP-glucuronate 4-epimerase [EC:5.1.3.6] | (RefSeq) UDP-glucuronate 4-epimerase 1-like (A)	GO:0005768,endosome; GO:0005794,Golgi apparatus; GO:0032580,Golgi cisterna membrane; GO:0000138,Golgi trans cisterna; GO:0016021,integral component of membrane; GO:0005802,trans-Golgi network; GO:0050378,UDP-glucuronate 4-epimerase activity; GO:0005975,carbohydrate metabolic process; GO:0071456,cellular response to hypoxia; GO:0050832,defense response to fungus; GO:0050829,defense response to Gra…	down
SmiChr012146	6.4031	4.9851	4.9695	0.0622	0.1218	0	-6.4496	4.39219e-13	4.98177e-12	K11339 mortality factor 4-like protein 1 | (RefSeq) protein MRG1-like (A)	GO:0000123,histone acetyltransferase complex; GO:0035064,methylated histone binding; GO:1990841,promoter-specific chromatin binding; GO:0006325,chromatin organization; GO:0016573,histone acetylation; GO:0048586,regulation of long-day photoperiodism, flowering; GO:0006355,regulation of transcription, DNA-templated; GO:0003674,molecular_function; GO:0005488,binding; GO:0005515,protein binding; GO:0…	down
SmiChr030712	2.1179	0.2451	1.0876	0	0	0	-6.44763	3.63808e-05	0.00011717	--	GO:0005634,nucleus; GO:0003677,DNA binding; GO:0006310,DNA recombination; GO:0006281,DNA repair; GO:0006260,DNA replication; GO:0003674,molecular_function; GO:0003676,nucleic acid binding; GO:0005488,binding; GO:0097159,organic cyclic compound binding; GO:1901363,heterocyclic compound binding; GO:0006139,nucleobase-containing compound metabolic process; GO:0006259,DNA metabolic process; GO:000672…	down
SmiChr030379	1.1437	0.548	1.2471	0	0	0	-6.44714	4.41825e-06	1.68901e-05	--	--	down
SmiChr070757	28.113	16.0185	198.404	0.315	1.3868	1.1246	-6.42065	1.00229e-07	5.19598e-07	K13449 pathogenesis-related protein 1 | (RefSeq) pathogenesis-related leaf protein 6-like (A)	GO:0005615,extracellular space; GO:0050832,defense response to fungus; GO:0031640,killing of cells of other organism; GO:0006950,response to stress; GO:0006952,defense response; GO:0008150,biological_process; GO:0009605,response to external stimulus; GO:0009607,response to biotic stimulus; GO:0009620,response to fungus; GO:0043207,response to external biotic stimulus; GO:0044419,biological proces…	down
SmiChr063121	9.4309	7.7336	19.6216	0.1078	0.3164	0	-6.41537	9.21507e-14	1.1299e-12	K12639 steroid 22S-hydroxylase [EC:1.14.14.178] | (RefSeq) cytochrome P450 724B1-like (A)	GO:0016021,integral component of membrane; GO:0005575,cellular_component; GO:0016020,membrane; GO:0031224,intrinsic component of membrane; GO:0110165,cellular anatomical entity	down
SmiChr054025	3.812	2.3346	0.4796	0	0	0	-6.41532	3.68372e-05	0.000118506	K07466 replication factor A1 | (RefSeq) uncharacterized protein LOC121810366 (A)	GO:0005634,nucleus; GO:0003677,DNA binding; GO:0046872,metal ion binding; GO:0006310,DNA recombination; GO:0006281,DNA repair; GO:0006260,DNA replication; GO:0003674,molecular_function; GO:0003676,nucleic acid binding; GO:0005488,binding; GO:0097159,organic cyclic compound binding; GO:1901363,heterocyclic compound binding; GO:0043167,ion binding; GO:0043169,cation binding; GO:0006139,nucleobase-c…	down
SmiChr032323	0.7851	0.4558	0.9631	0	0	0	-6.4067	4.67518e-06	1.77974e-05	K23232 8-hydroxygeraniol dehydrogenase [EC:1.1.1.324] | (RefSeq) geraniol dehydrogenase 1 (A)	GO:0047924,geraniol dehydrogenase activity; GO:0008270,zinc ion binding; GO:0071704,organic substance metabolic process; GO:0003674,molecular_function; GO:0003824,catalytic activity; GO:0016491,oxidoreductase activity; GO:0016614,oxidoreductase activity, acting on CH-OH group of donors; GO:0016616,oxidoreductase activity, acting on the CH-OH group of donors, NAD or NADP as acceptor; GO:0005488,bi…	down
SmiChr051978	1.9588	0.7465	0.1023	0	0	0	-6.39549	0.000131119	0.000380159	--	GO:0003993,acid phosphatase activity; GO:0003674,molecular_function; GO:0003824,catalytic activity; GO:0016787,hydrolase activity; GO:0016788,hydrolase activity, acting on ester bonds; GO:0016791,phosphatase activity; GO:0042578,phosphoric ester hydrolase activity	down
SmiChr080036	2.9872	2.4558	3.1866	0	0	0	-6.39142	3.05098e-06	1.20259e-05	K11517 (S)-2-hydroxy-acid oxidase [EC:1.1.3.15] | (RefSeq) (S)-2-hydroxy-acid oxidase GLO1 (A)	GO:0005777,peroxisome; GO:0003973,(S)-2-hydroxy-acid oxidase activity; GO:0010181,FMN binding; GO:0009854,oxidative photosynthetic carbon pathway; GO:0051707,response to other organism; GO:0003674,molecular_function; GO:0003824,catalytic activity; GO:0016491,oxidoreductase activity; GO:0016614,oxidoreductase activity, acting on CH-OH group of donors; GO:0016899,oxidoreductase activity, acting on …	down
SmiChr022193	0.9927	1.1019	0.4215	0	0	0	-6.38748	8.00069e-06	2.92688e-05	K01673 carbonic anhydrase [EC:4.2.1.1] | (RefSeq) carbonic anhydrase 2-like (A)	GO:0048046,apoplast; GO:0009507,chloroplast; GO:0009941,chloroplast envelope; GO:0009570,chloroplast stroma; GO:0009535,chloroplast thylakoid membrane; GO:0005829,cytosol; GO:0005886,plasma membrane; GO:0010319,stromule; GO:0009579,thylakoid; GO:0004089,carbonate dehydratase activity; GO:0003729,mRNA binding; GO:0008270,zinc ion binding; GO:0015976,carbon utilization; GO:0050832,defense response …	down
SmiChr042175	1.3702	1.5151	0.4358	0	0	0	-6.37723	1.37085e-05	4.82818e-05	K07213 copper chaperone | (RefSeq) copper transport protein ATX1-like (A)	GO:0046914,transition metal ion binding; GO:0046916,cellular transition metal ion homeostasis; GO:0003674,molecular_function; GO:0005488,binding; GO:0043167,ion binding; GO:0043169,cation binding; GO:0046872,metal ion binding; GO:0006873,cellular ion homeostasis; GO:0006875,cellular metal ion homeostasis; GO:0008150,biological_process; GO:0009987,cellular process; GO:0019725,cellular homeostasis;…	down
SmiChr042713	2.5774	3.6032	1.5809	0	0.0858	0	-6.36929	1.34863e-06	5.69459e-06	K05986 nuclease S1 [EC:3.1.30.1] | (RefSeq) endonuclease 1-like isoform X1 (A)	GO:0008309,double-stranded DNA exodeoxyribonuclease activity; GO:0004519,endonuclease activity; GO:0004521,endoribonuclease activity; GO:0016891,endoribonuclease activity, producing 5'-phosphomonoesters; GO:0046872,metal ion binding; GO:0003676,nucleic acid binding; GO:0000014,single-stranded DNA endodeoxyribonuclease activity; GO:0043765,T/G mismatch-specific endonuclease activity; GO:0006308,DN…	down
SmiChr080154	8.2135	7.8518	7.8423	0	0.2262	0.059	-6.36853	4.50851e-20	1.10742e-18	--	--	down
SmiChr050246	8.956	2.5308	8.3418	0	0	0.2417	-6.36313	3.3145e-10	2.5252e-09	K24028 salicylic acid 3-hydroxylase [EC:1.14.11.-] | (RefSeq) protein DOWNY MILDEW RESISTANCE 6-like (A)	GO:0005737,cytoplasm; GO:0051213,dioxygenase activity; GO:0031418,L-ascorbic acid binding; GO:0046872,metal ion binding; GO:0003674,molecular_function; GO:0003824,catalytic activity; GO:0016491,oxidoreductase activity; GO:0005488,binding; GO:0019842,vitamin binding; GO:0030246,carbohydrate binding; GO:0031406,carboxylic acid binding; GO:0036094,small molecule binding; GO:0043167,ion binding; GO:0…	down
SmiChr052190	0.5007	0.2817	4.38	0	0	0.0634	-6.36284	9.53084e-06	3.4368e-05	K17604 zinc finger SWIM domain-containing protein 3 | (RefSeq) uncharacterized protein LOC121780548 (A)	GO:0003677,DNA binding; GO:0004803,transposase activity; GO:0008270,zinc ion binding; GO:0006313,transposition, DNA-mediated; GO:0003674,molecular_function; GO:0003676,nucleic acid binding; GO:0005488,binding; GO:0097159,organic cyclic compound binding; GO:1901363,heterocyclic compound binding; GO:0003824,catalytic activity; GO:0140097,catalytic activity, acting on DNA; GO:0043167,ion binding; GO…	down
SmiChr050245	31.0774	14.9396	37.1547	0.5017	0	0.5117	-6.36031	9.34598e-23	2.88202e-21	K24028 salicylic acid 3-hydroxylase [EC:1.14.11.-] | (RefSeq) protein DOWNY MILDEW RESISTANCE 6-like (A)	GO:0005737,cytoplasm; GO:0051213,dioxygenase activity; GO:0031418,L-ascorbic acid binding; GO:0046872,metal ion binding; GO:0003674,molecular_function; GO:0003824,catalytic activity; GO:0016491,oxidoreductase activity; GO:0005488,binding; GO:0019842,vitamin binding; GO:0030246,carbohydrate binding; GO:0031406,carboxylic acid binding; GO:0036094,small molecule binding; GO:0043167,ion binding; GO:0…	down
SmiChr050464	3.3619	0.7044	1.7365	0	0	0	-6.35683	2.1758e-05	7.33106e-05	K20818 KxDL motif-containing protein 1 | (RefSeq) kxDL motif-containing protein 1-like (A)	--	down
SmiChr061317	0.2395	0.8343	0.8448	0	0	0	-6.35481	1.85859e-05	6.36332e-05	K00422 polyphenol oxidase [EC:1.10.3.1] | (RefSeq) polyphenol oxidase I, chloroplastic-like (A)	GO:0009543,chloroplast thylakoid lumen; GO:0004097,catechol oxidase activity; GO:0046872,metal ion binding; GO:0046148,pigment biosynthetic process; GO:0003674,molecular_function; GO:0003824,catalytic activity; GO:0016491,oxidoreductase activity; GO:0016679,oxidoreductase activity, acting on diphenols and related substances as donors; GO:0016682,oxidoreductase activity, acting on diphenols and re…	down
SmiChr032140	2.2284	0	3.0947	0	0.0588	0	-6.34779	0.0226728	0.0407009	K01809 mannose-6-phosphate isomerase [EC:5.3.1.8] | (RefSeq) mannose-6-phosphate isomerase 1-like (A)	GO:0005829,cytosol; GO:0004476,mannose-6-phosphate isomerase activity; GO:0008270,zinc ion binding; GO:0009298,GDP-mannose biosynthetic process; GO:0019853,L-ascorbic acid biosynthetic process; GO:0009646,response to absence of light; GO:0046686,response to cadmium ion; GO:0046680,response to DDT; GO:0033591,response to L-ascorbic acid; GO:0009744,response to sucrose; GO:0010043,response to zinc …	down
SmiChr082807	1.1597	2.2761	0.5532	0	0.045	0	-6.34443	4.5469e-06	1.73527e-05	K06210 nicotinamide mononucleotide adenylyltransferase [EC:2.7.7.1 2.7.7.18] | (RefSeq) nicotinamide/nicotinic acid mononucleotide adenylyltransferase (A)	GO:0005634,nucleus; GO:0005524,ATP binding; GO:0046872,metal ion binding; GO:0000309,nicotinamide-nucleotide adenylyltransferase activity; GO:0004515,nicotinate-nucleotide adenylyltransferase activity; GO:0009435,NAD biosynthetic process; GO:0000166,nucleotide binding; GO:0003674,molecular_function; GO:0005488,binding; GO:0017076,purine nucleotide binding; GO:0030554,adenyl nucleotide binding; GO…	down
SmiChr012129	23.2496	27.3221	35.6517	0.3533	0	0.7208	-6.34298	1.43457e-21	3.98519e-20	K11982 E3 ubiquitin-protein ligase RNF115/126 [EC:2.3.2.27] | (RefSeq) E3 ubiquitin-protein ligase MPSR1-like (A)	GO:0005737,cytoplasm; GO:0005829,cytosol; GO:0005634,nucleus; GO:0046872,metal ion binding; GO:0061630,ubiquitin protein ligase activity; GO:0004842,ubiquitin-protein transferase activity; GO:0009738,abscisic acid-activated signaling pathway; GO:0051865,protein autoubiquitination; GO:0016567,protein ubiquitination; GO:0009737,response to abscisic acid; GO:0009414,response to water deprivation; GO…	down
SmiChr033390	3.8978	3.5645	5.6863	0	0.1472	0	-6.33942	9.47549e-07	4.10569e-06	--	--	down
SmiChr030930	0.9428	0.3854	0.7848	0.0241	0	0	-6.33894	1.60295e-06	6.67043e-06	K08286 protein-serine/threonine kinase [EC:2.7.11.-] | (RefSeq) serine/threonine-protein kinase D6PKL2-like (A)	GO:0005737,cytoplasm; GO:0005634,nucleus; GO:0005886,plasma membrane; GO:0005524,ATP binding; GO:0016301,kinase activity; GO:0019901,protein kinase binding; GO:0106310,protein serine kinase activity; GO:0004674,protein serine/threonine kinase activity; GO:0006468,protein phosphorylation; GO:0000166,nucleotide binding; GO:0003674,molecular_function; GO:0005488,binding; GO:0017076,purine nucleotide…	down
SmiChr081889	13.3599	13.2955	10.5737	0	0.4518	0	-6.33384	1.98067e-12	2.05454e-11	--	--	down
SmiSca0117	14.5952	13.2785	8.3613	0.0688	0.1346	0.2457	-6.33368	4.62441e-38	4.16491e-36	K13863 solute carrier family 7 (cationic amino acid transporter), member 1 | (RefSeq) cationic amino acid transporter 2, vacuolar-like (A)	GO:0016021,integral component of membrane; GO:0000325,plant-type vacuole; GO:0009705,plant-type vacuole membrane; GO:0015171,amino acid transmembrane transporter activity; GO:0080144,amino acid homeostasis; GO:0006865,amino acid transport; GO:0003674,molecular_function; GO:0005215,transporter activity; GO:0005342,organic acid transmembrane transporter activity; GO:0008509,anion transmembrane tran…	down
SmiChr020234	3.427	1.4779	2.3823	0	0	0	-6.32507	7.85373e-06	2.87822e-05	K03020 DNA-directed RNA polymerases I and III subunit RPAC2 | (RefSeq) DNA-directed RNA polymerases I and III subunit RPAC2-like isoform X1 (A)	GO:0005665,RNA polymerase II, core complex; GO:0000418,RNA polymerase IV complex; GO:0000419,RNA polymerase V complex; GO:0003677,DNA binding; GO:0046983,protein dimerization activity; GO:0001055,RNA polymerase II activity; GO:0003674,molecular_function; GO:0003676,nucleic acid binding; GO:0005488,binding; GO:0097159,organic cyclic compound binding; GO:1901363,heterocyclic compound binding; GO:00…	down
SmiChr071998	12.95	14.2684	12.4821	0	0.1616	0.337	-6.32259	1.32462e-12	1.41077e-11	K17255 Rab GDP dissociation inhibitor | (RefSeq) guanosine nucleotide diphosphate dissociation inhibitor 2-like (A)	GO:0048046,apoplast; GO:0005737,cytoplasm; GO:0005829,cytosol; GO:0009506,plasmodesma; GO:0005096,GTPase activator activity; GO:0005093,Rab GDP-dissociation inhibitor activity; GO:0015031,protein transport; GO:0007264,small GTPase mediated signal transduction; GO:0016192,vesicle-mediated transport; GO:0003674,molecular_function; GO:0008047,enzyme activator activity; GO:0030234,enzyme regulator ac…	down
SmiChr050465	3.8033	3.1422	3.3011	0.1281	0	0	-6.31787	3.19897e-19	7.12501e-18	K09338 homeobox-leucine zipper protein | (RefSeq) homeobox-leucine zipper protein ATHB-14-like (A)	GO:0005634,nucleus; GO:0003677,DNA binding; GO:0003700,DNA-binding transcription factor activity; GO:0008289,lipid binding; GO:0009955,adaxial/abaxial pattern specification; GO:0030154,cell differentiation; GO:0009855,determination of bilateral symmetry; GO:0080060,integument development; GO:0010014,meristem initiation; GO:0009944,polarity specification of adaxial/abaxial axis; GO:0010072,primary…	down
SmiChr081040	50.4594	73.4586	53.8839	0.9693	0.6489	0.6245	-6.31206	2.36056e-91	2.5512e-88	K13415 protein brassinosteroid insensitive 1 [EC:2.7.10.1 2.7.11.1] | (RefSeq) systemin receptor SR160 (A)	GO:0016021,integral component of membrane; GO:0005886,plasma membrane; GO:0009536,plastid; GO:0005575,cellular_component; GO:0016020,membrane; GO:0031224,intrinsic component of membrane; GO:0110165,cellular anatomical entity; GO:0071944,cell periphery; GO:0005622,intracellular anatomical structure; GO:0005737,cytoplasm; GO:0043226,organelle; GO:0043227,membrane-bounded organelle; GO:0043229,intra…	down
SmiChr061738	10.862	10.0768	15.4139	0.0329	0.2252	0.2012	-6.30022	6.0295e-41	6.54763e-39	K10609 cullin 4 | (RefSeq) cullin-4-like (A)	GO:0080008,Cul4-RING E3 ubiquitin ligase complex; GO:0031461,cullin-RING ubiquitin ligase complex; GO:0005634,nucleus; GO:0000151,ubiquitin ligase complex; GO:0030674,protein-macromolecule adaptor activity; GO:0031625,ubiquitin protein ligase binding; GO:0009738,abscisic acid-activated signaling pathway; GO:0048825,cotyledon development; GO:0006281,DNA repair; GO:0009908,flower development; GO:00…	down
SmiChr040366	10.6111	8.2867	5.9662	0	0.206	0.1074	-6.29437	6.15568e-12	6.00642e-11	K09286 EREBP-like factor | (RefSeq) dehydration-responsive element-binding protein 1D-like (A)	GO:0005634,nucleus; GO:0003677,DNA binding; GO:0003700,DNA-binding transcription factor activity; GO:0009631,cold acclimation; GO:0045893,positive regulation of transcription, DNA-templated; GO:0009409,response to cold; GO:0003674,molecular_function; GO:0003676,nucleic acid binding; GO:0005488,binding; GO:0097159,organic cyclic compound binding; GO:1901363,heterocyclic compound binding; GO:014011…	down
SmiChr071297	11.5589	13.8196	9.6307	0.0564	0.2757	0.115	-6.28096	1.43703e-27	6.57555e-26	K03124 transcription initiation factor TFIIB | (RefSeq) transcription initiation factor IIB-2-like (A)	GO:0005737,cytoplasm; GO:0005634,nucleus; GO:0097550,transcription preinitiation complex; GO:0046872,metal ion binding; GO:0017025,TBP-class protein binding; GO:0006352,DNA-templated transcription, initiation; GO:0070897,transcription preinitiation complex assembly; GO:0003674,molecular_function; GO:0005488,binding; GO:0043167,ion binding; GO:0043169,cation binding; GO:0005515,protein binding; GO…	down
SmiChr050922	4.8784	3.2092	1.7244	0.1181	0	0	-6.26465	2.85573e-06	1.13172e-05	--	GO:0005576,extracellular region; GO:0010052,guard cell differentiation; GO:0010374,stomatal complex development; GO:0007275,multicellular organism development; GO:0008150,biological_process; GO:0009653,anatomical structure morphogenesis; GO:0009791,post-embryonic development; GO:0009888,tissue development; GO:0009987,cellular process; GO:0010016,shoot system morphogenesis; GO:0010103,stomatal com…	down
SmiChr031628	8.6277	6.1161	6.9593	0.1126	0.1101	0.0574	-6.26309	4.6728e-19	1.02666e-17	K00344 NADPH:quinone reductase [EC:1.6.5.5] | (RefSeq) quinone oxidoreductase-like (A)	GO:0048046,apoplast; GO:0009507,chloroplast; GO:0009941,chloroplast envelope; GO:0009570,chloroplast stroma; GO:0005634,nucleus; GO:0010319,stromule; GO:0009579,thylakoid; GO:0035798,2-alkenal reductase (NADP+) activity; GO:0035671,enone reductase activity; GO:0008270,zinc ion binding; GO:0009409,response to cold; GO:0003674,molecular_function; GO:0003824,catalytic activity; GO:0016491,oxidoreduc…	down
SmiChr081629	2.1827	5.9396	2.9705	0.0974	0	0.0497	-6.25807	1.79149e-10	1.42017e-09	--	--	down
SmiChr042695	0.4709	0.8123	0.5777	0	0	0	-6.23828	1.0025e-05	3.60012e-05	--	GO:0005739,mitochondrion; GO:0005575,cellular_component; GO:0005622,intracellular anatomical structure; GO:0005737,cytoplasm; GO:0043226,organelle; GO:0043227,membrane-bounded organelle; GO:0043229,intracellular organelle; GO:0043231,intracellular membrane-bounded organelle; GO:0110165,cellular anatomical entity	down
SmiChr011620	6.1349	8.603	1.7104	0	0	0	-6.23156	4.51444e-05	0.000142941	--	--	down
SmiChr021321	2.3413	1.9837	2.4064	0	0.0884	0	-6.21531	1.36563e-08	8.14355e-08	K05350 beta-glucosidase [EC:3.2.1.21] | (RefSeq) beta-glucosidase 44-like isoform X1 (A)	GO:0022626,cytosolic ribosome; GO:0005576,extracellular region; GO:0009505,plant-type cell wall; GO:0080081,4-methylumbelliferyl-beta-D-glucopyranoside beta-glucosidase activity; GO:0047668,amygdalin beta-glucosidase activity; GO:0080083,beta-gentiobiose beta-glucosidase activity; GO:0008422,beta-glucosidase activity; GO:0004567,beta-mannosidase activity; GO:0080079,cellobiose glucosidase activit…	down
SmiChr075044	9.3001	11.539	4.7413	0	0.1688	0.176	-6.2142	5.15543e-08	2.80998e-07	K20223 importin-7 | (RefSeq) importin beta-like SAD2 isoform X1 (A)	GO:0005829,cytosol; GO:0005635,nuclear envelope; GO:0031267,small GTPase binding; GO:0006606,protein import into nucleus; GO:0003674,molecular_function; GO:0005488,binding; GO:0005515,protein binding; GO:0019899,enzyme binding; GO:0051020,GTPase binding; GO:0006810,transport; GO:0006811,ion transport; GO:0006820,anion transport; GO:0006886,intracellular protein transport; GO:0006913,nucleocytopla…	down
SmiSca0113	16.8265	22.2115	16.1498	0.2491	0.3046	0.1906	-6.20967	7.18442e-38	6.41959e-36	K00326 cytochrome-b5 reductase [EC:1.6.2.2] | (RefSeq) NADH--cytochrome b5 reductase 1-like (A)	GO:0005783,endoplasmic reticulum; GO:0016021,integral component of membrane; GO:0005741,mitochondrial outer membrane; GO:0009505,plant-type cell wall; GO:0009536,plastid; GO:0004128,cytochrome-b5 reductase activity, acting on NAD(P)H; GO:0022900,electron transport chain; GO:0003674,molecular_function; GO:0003824,catalytic activity; GO:0016491,oxidoreductase activity; GO:0016651,oxidoreductase act…	down
SmiChr080204	5.8814	3.4311	2.2391	0	0.1417	0	-6.20394	3.46157e-06	1.3485e-05	K11801 DDB1- and CUL4-associated factor 11 | (RefSeq) LEC14B protein-like isoform X1 (A)	--	down
SmiChr031709	0.5928	0.1888	0.6109	0	0	0	-6.20295	2.75953e-05	9.09397e-05	K11793 cereblon | (RefSeq) uncharacterized protein LOC121808005 isoform X1 (A)	GO:0008234,cysteine-type peptidase activity; GO:0006508,proteolysis; GO:0003674,molecular_function; GO:0003824,catalytic activity; GO:0008233,peptidase activity; GO:0016787,hydrolase activity; GO:0140096,catalytic activity, acting on a protein; GO:0006807,nitrogen compound metabolic process; GO:0008150,biological_process; GO:0008152,metabolic process; GO:0019538,protein metabolic process; GO:0043…	down
SmiChr052260	1.6107	1.0929	5.5685	0	0.1023	0	-6.19569	1.69149e-05	5.84056e-05	--	GO:0005886,plasma membrane; GO:0071949,FAD binding; GO:0004497,monooxygenase activity; GO:0002239,response to oomycetes; GO:0000166,nucleotide binding; GO:0003674,molecular_function; GO:0005488,binding; GO:0036094,small molecule binding; GO:0043167,ion binding; GO:0043168,anion binding; GO:0050660,flavin adenine dinucleotide binding; GO:0097159,organic cyclic compound binding; GO:1901265,nucleosi…	down
SmiChr050711	2.8987	2.2838	1.778	0	0	0	-6.18775	1.09241e-05	3.90202e-05	K09264 MADS-box transcription factor, plant | (RefSeq) agamous-like MADS-box protein MADS1 isoform X1 (A)	GO:0005634,nucleus; GO:0003700,DNA-binding transcription factor activity; GO:0046983,protein dimerization activity; GO:0000977,RNA polymerase II transcription regulatory region sequence-specific DNA binding; GO:0045944,positive regulation of transcription by RNA polymerase II; GO:0003674,molecular_function; GO:0140110,transcription regulator activity; GO:0005488,binding; GO:0005515,protein bindin…	down
SmiChr021758	31.3357	32.569	12.2148	0.1046	0.7163	0.2134	-6.18618	1.6151e-22	4.86159e-21	--	GO:0003676,nucleic acid binding; GO:0003674,molecular_function; GO:0005488,binding; GO:0097159,organic cyclic compound binding; GO:1901363,heterocyclic compound binding	down
SmiChr021759	31.3438	33.968	14.9151	0.1593	0.7795	0.1625	-6.1704	1.12339e-19	2.6258e-18	--	--	down
SmiChr021538	2.9848	4.1936	2.477	0.1254	0	0	-6.16702	2.46776e-06	9.88149e-06	K11434 type I protein arginine methyltransferase [EC:2.1.1.319] | (RefSeq) protein arginine N-methyltransferase 1.1-like (A)	GO:0005737,cytoplasm; GO:0005634,nucleus; GO:0016274,protein-arginine N-methyltransferase activity; GO:0035242,protein-arginine omega-N asymmetric methyltransferase activity; GO:0006325,chromatin organization; GO:0018216,peptidyl-arginine methylation; GO:0003674,molecular_function; GO:0003824,catalytic activity; GO:0008168,methyltransferase activity; GO:0008170,N-methyltransferase activity; GO:00…	down
SmiChr012214	7.0068	8.4359	4.5683	0.14	0.137	0	-6.16348	4.23017e-14	5.41806e-13	K09338 homeobox-leucine zipper protein | (RefSeq) homeobox-leucine zipper protein HAT22-like (A)	GO:0005634,nucleus; GO:0003700,DNA-binding transcription factor activity; GO:0000981,DNA-binding transcription factor activity, RNA polymerase II-specific; GO:0000976,transcription regulatory region sequence-specific DNA binding; GO:0009738,abscisic acid-activated signaling pathway; GO:0009737,response to abscisic acid; GO:0009735,response to cytokinin; GO:0009414,response to water deprivation; G…	down
SmiChr050067	1.83	1.884	2.7481	0	0.0882	0	-6.16238	3.13821e-08	1.77353e-07	K05284 GPI mannosyltransferase 1 subunit M [EC:2.4.1.-] | (RefSeq) GPI mannosyltransferase 1-like (A)	GO:0005789,endoplasmic reticulum membrane; GO:1990529,glycosylphosphatidylinositol-mannosyltransferase I complex; GO:0016021,integral component of membrane; GO:0051751,alpha-1,4-mannosyltransferase activity; GO:0004376,glycolipid mannosyltransferase activity; GO:0000030,mannosyltransferase activity; GO:0006506,GPI anchor biosynthetic process; GO:0003674,molecular_function; GO:0003824,catalytic ac…	down
SmiChr032903	2.8235	1.0407	2.0525	0	0	0	-6.15015	2.36952e-05	7.92728e-05	--	GO:0048046,apoplast; GO:0005783,endoplasmic reticulum; GO:0009506,plasmodesma; GO:0099503,secretory vesicle; GO:0005504,fatty acid binding; GO:0043621,protein self-association; GO:0008270,zinc ion binding; GO:0006869,lipid transport; GO:0009627,systemic acquired resistance; GO:0009862,systemic acquired resistance, salicylic acid mediated signaling pathway; GO:0003674,molecular_function; GO:000548…	down
SmiChr074358	0.7149	0.5242	0.8769	0	0	0	-6.14875	1.37591e-05	4.84525e-05	K23173 (-)-5-epieremophilene synthase [EC:4.2.3.199] | (RefSeq) (-)-5-epieremophilene synthase STPS3 (A)	GO:0000287,magnesium ion binding; GO:0010333,terpene synthase activity; GO:0016102,diterpenoid biosynthetic process; GO:0016106,sesquiterpenoid biosynthetic process; GO:0003674,molecular_function; GO:0005488,binding; GO:0043167,ion binding; GO:0043169,cation binding; GO:0046872,metal ion binding; GO:0003824,catalytic activity; GO:0016829,lyase activity; GO:0016835,carbon-oxygen lyase activity; GO…	down
SmiChr021900	8.0937	5.2931	10.0708	0	0.3232	0	-6.14383	4.80256e-08	2.62775e-07	--	--	down
SmiChr054086	2.2429	3.0437	0.3752	0	0	0	-6.14373	0.000127056	0.000369181	--	--	down
SmiChr012172	0.4169	0.4841	0.3694	0	0	0	-6.12138	1.38792e-05	4.88299e-05	K13415 protein brassinosteroid insensitive 1 [EC:2.7.10.1 2.7.11.1] | (RefSeq) systemin receptor SR160-like (A)	GO:0016021,integral component of membrane; GO:0005886,plasma membrane; GO:0005524,ATP binding; GO:0106310,protein serine kinase activity; GO:0004674,protein serine/threonine kinase activity; GO:0006468,protein phosphorylation; GO:0000166,nucleotide binding; GO:0003674,molecular_function; GO:0005488,binding; GO:0017076,purine nucleotide binding; GO:0030554,adenyl nucleotide binding; GO:0032553,rib…	down
SmiChr081884	0.9146	1.7293	2.3561	0	0	0	-6.11803	2.92853e-05	9.59656e-05	--	GO:0031225,anchored component of membrane; GO:0005886,plasma membrane; GO:0008289,lipid binding; GO:0005319,lipid transporter activity; GO:0015908,fatty acid transport; GO:0010214,seed coat development; GO:0009845,seed germination; GO:0003674,molecular_function; GO:0005488,binding; GO:0005215,transporter activity; GO:0006810,transport; GO:0006811,ion transport; GO:0006820,anion transport; GO:0006…	down
SmiChr030917	0.7081	0.6712	0.455	0	0	0	-6.10748	1.67384e-05	5.79108e-05	K20624 12-hydroxyjasmonoyl-L-amino acid 12-hydroxylase / fatty acid hydroxylase [EC:1.14.14.49] | (RefSeq) cytochrome P450 94C1-like (A)	GO:0005789,endoplasmic reticulum membrane; GO:0016021,integral component of membrane; GO:0043231,intracellular membrane-bounded organelle; GO:0018685,alkane 1-monooxygenase activity; GO:0020037,heme binding; GO:0005506,iron ion binding; GO:0009611,response to wounding; GO:0003674,molecular_function; GO:0003824,catalytic activity; GO:0004497,monooxygenase activity; GO:0016491,oxidoreductase activi…	down
SmiChr062600	0.7553	0.2769	3.1699	0	0	0.0579	-6.09904	7.47701e-05	0.000227082	--	--	down
SmiChr030282	1.5098	0.5409	1.1853	0	0	0	-6.07142	3.66278e-05	0.000117899	K14538 nuclear GTP-binding protein | (RefSeq) guanine nucleotide-binding protein-like NSN1 (A)	GO:0005730,nucleolus; GO:0009506,plasmodesma; GO:0005525,GTP binding; GO:0003729,mRNA binding; GO:0048825,cotyledon development; GO:0048444,floral organ morphogenesis; GO:0010077,maintenance of inflorescence meristem identity; GO:0045892,negative regulation of transcription, DNA-templated; GO:0045995,regulation of embryonic development; GO:0045604,regulation of epidermal cell differentiation; GO:…	down
SmiChr040998	4.0144	8.2825	6.4261	0	0.1369	0.1427	-6.0713	3.94315e-13	4.49491e-12	K19996 phosphatidylinositol transfer protein SFH5 | (RefSeq) patellin-3-like (A)	GO:0000139,Golgi membrane; GO:0005886,plasma membrane; GO:0015031,protein transport; GO:0006810,transport; GO:0006811,ion transport; GO:0006820,anion transport; GO:0008104,protein localization; GO:0008150,biological_process; GO:0015833,peptide transport; GO:0033036,macromolecule localization; GO:0042886,amide transport; GO:0045184,establishment of protein localization; GO:0051179,localization; GO…	down
SmiChr050318	2.6887	2.5349	2.0832	0	0.0989	0	-6.06975	2.89786e-06	1.14761e-05	K03686 molecular chaperone DnaJ | (RefSeq) chaperone protein dnaJ A7A, chloroplastic-like (A)	GO:0005737,cytoplasm; GO:0005739,mitochondrion; GO:0005524,ATP binding; GO:0031072,heat shock protein binding; GO:0046872,metal ion binding; GO:0051082,unfolded protein binding; GO:0051085,chaperone cofactor-dependent protein refolding; GO:0009558,embryo sac cellularization; GO:0009553,embryo sac development; GO:0000740,nuclear membrane fusion; GO:0010197,polar nucleus fusion; GO:0042026,protein …	down
SmiChr070901	7.7035	8.4527	4.1193	0	0.2761	0	-6.0646	5.06468e-06	1.91357e-05	--	--	down
SmiChr081050	1.7321	0.9375	3.1314	0	0.0849	0	-6.05727	3.80334e-07	1.77395e-06	K01568 pyruvate decarboxylase [EC:4.1.1.1] | (RefSeq) pyruvate decarboxylase 1-like (A)	GO:0000287,magnesium ion binding; GO:0004737,pyruvate decarboxylase activity; GO:0030976,thiamine pyrophosphate binding; GO:0003674,molecular_function; GO:0005488,binding; GO:0043167,ion binding; GO:0043169,cation binding; GO:0046872,metal ion binding; GO:0003824,catalytic activity; GO:0016829,lyase activity; GO:0016830,carbon-carbon lyase activity; GO:0016831,carboxy-lyase activity; GO:0019842,v…	down
SmiChr030937	4.8743	3.5614	3.3051	0.1469	0.0287	0	-6.05306	1.23512e-19	2.87806e-18	K00700 1,4-alpha-glucan branching enzyme [EC:2.4.1.18] | (RefSeq) 1,4-alpha-glucan-branching enzyme 2-2, chloroplastic/amyloplastic-like (A)	GO:0009501,amyloplast; GO:0009507,chloroplast; GO:0003844,1,4-alpha-glucan branching enzyme activity; GO:0102752,1,4-alpha-glucan branching enzyme activity (using a glucosylated glycogenin as primer for glycogen synthesis); GO:0043169,cation binding; GO:0004553,hydrolase activity, hydrolyzing O-glycosyl compounds; GO:0009793,embryo development ending in seed dormancy; GO:0005978,glycogen biosynth…	down
SmiChr054841	0.9599	0.3738	0.8704	0	0	0	-6.05135	3.81006e-05	0.000122224	K24139 auxin efflux carrier family protein | (RefSeq) protein PIN-LIKES 2-like (A)	GO:0005789,endoplasmic reticulum membrane; GO:0016021,integral component of membrane; GO:0010329,auxin efflux transmembrane transporter activity; GO:0010252,auxin homeostasis; GO:0009734,auxin-activated signaling pathway; GO:0080162,intracellular auxin transport; GO:0010311,lateral root formation; GO:0040009,regulation of growth rate; GO:0009733,response to auxin; GO:0003674,molecular_function; G…	down
SmiChr080799	3.2656	1.3928	3.2318	0	0	0.12	-6.04922	5.11018e-10	3.78898e-09	K17065 dynamin 1-like protein [EC:3.6.5.5] | (RefSeq) dynamin-related protein 3A-like (A)	GO:0005737,cytoplasm; GO:0016020,membrane; GO:0005874,microtubule; GO:0005525,GTP binding; GO:0003924,GTPase activity; GO:0008017,microtubule binding; GO:0000166,nucleotide binding; GO:0001882,nucleoside binding; GO:0001883,purine nucleoside binding; GO:0003674,molecular_function; GO:0005488,binding; GO:0017076,purine nucleotide binding; GO:0019001,guanyl nucleotide binding; GO:0032549,ribonucleo…	down
SmiChr012369	19.721	21.0098	18.6872	0.1806	0.6184	0.0921	-6.04104	3.78462e-32	2.3278e-30	K13124 mitogen-activated protein kinase organizer 1 | (RefSeq) WD repeat domain-containing protein 83-like (A)	GO:0080008,Cul4-RING E3 ubiquitin ligase complex; GO:0000151,ubiquitin ligase complex; GO:0005575,cellular_component; GO:0031461,cullin-RING ubiquitin ligase complex; GO:0032991,protein-containing complex; GO:0140535,intracellular protein-containing complex; GO:1902494,catalytic complex; GO:1990234,transferase complex	down
SmiChr013407	2.0999	2.723	1.5612	0.0909	0	0	-6.03362	4.72345e-06	1.796e-05	K13126 polyadenylate-binding protein | (RefSeq) 30S ribosomal protein 2, chloroplastic-like (A)	GO:0009507,chloroplast; GO:0003723,RNA binding; GO:0006397,mRNA processing; GO:0003674,molecular_function; GO:0003676,nucleic acid binding; GO:0005488,binding; GO:0097159,organic cyclic compound binding; GO:1901363,heterocyclic compound binding; GO:0006139,nucleobase-containing compound metabolic process; GO:0006396,RNA processing; GO:0006725,cellular aromatic compound metabolic process; GO:00068…	down
SmiChr073899	1.7483	2.5429	2.6397	0	0	0	-6.03196	2.53906e-05	8.43973e-05	--	--	down
SmiSca0085	65.6628	90.0685	156.604	1.6216	1.7086	1.4633	-6.02832	5.08626e-65	1.64911e-62	K08235 xyloglucan:xyloglucosyl transferase [EC:2.4.1.207] | (RefSeq) probable xyloglucan endotransglucosylase/hydrolase protein 23 (A)	GO:0048046,apoplast; GO:0005794,Golgi apparatus; GO:0004553,hydrolase activity, hydrolyzing O-glycosyl compounds; GO:0030247,polysaccharide binding; GO:0016762,xyloglucan:xyloglucosyl transferase activity; GO:0042546,cell wall biogenesis; GO:0071555,cell wall organization; GO:0010411,xyloglucan metabolic process; GO:0003674,molecular_function; GO:0003824,catalytic activity; GO:0016787,hydrolase a…	down
SmiChr041781	18.9489	20.1238	20.5058	0.2127	0.1324	0.572	-6.02538	5.77523e-67	2.18458e-64	K01530 phospholipid-translocating ATPase [EC:7.6.2.1] | (RefSeq) putative phospholipid-transporting ATPase 9 (A)	GO:0016021,integral component of membrane; GO:0005886,plasma membrane; GO:0005524,ATP binding; GO:0016887,ATPase activity; GO:0140326,ATPase-coupled intramembrane lipid transporter activity; GO:0000287,magnesium ion binding; GO:0045332,phospholipid translocation; GO:1901703,protein localization involved in auxin polar transport; GO:0000166,nucleotide binding; GO:0003674,molecular_function; GO:000…	down
SmiChr070479	1.5495	1.3217	4.5257	0	0	0.1075	-6.02311	1.80586e-05	6.20341e-05	--	GO:0016021,integral component of membrane; GO:0005575,cellular_component; GO:0016020,membrane; GO:0031224,intrinsic component of membrane; GO:0110165,cellular anatomical entity	down
SmiChr021975	3.7674	6.3737	2.3108	0.1794	0	0	-6.02152	9.80685e-06	3.5296e-05	K13430 serine/threonine-protein kinase PBS1 [EC:2.7.11.1] | (RefSeq) serine/threonine-protein kinase PBS1-like (A)	GO:0005634,nucleus; GO:0005886,plasma membrane; GO:0005524,ATP binding; GO:0106310,protein serine kinase activity; GO:0004674,protein serine/threonine kinase activity; GO:0060862,negative regulation of floral organ abscission; GO:0006468,protein phosphorylation; GO:0000166,nucleotide binding; GO:0003674,molecular_function; GO:0005488,binding; GO:0017076,purine nucleotide binding; GO:0030554,adeny…	down
SmiChr082388	4.1	3.4002	1.2574	0	0	0	-6.02018	6.12342e-05	0.000189084	K02920 large subunit ribosomal protein L36e | (RefSeq) 60S ribosomal protein L36-2-like (A)	GO:0022625,cytosolic large ribosomal subunit; GO:0005783,endoplasmic reticulum; GO:0003735,structural constituent of ribosome; GO:0002181,cytoplasmic translation; GO:0003674,molecular_function; GO:0005198,structural molecule activity; GO:0006412,translation; GO:0006518,peptide metabolic process; GO:0006807,nitrogen compound metabolic process; GO:0008150,biological_process; GO:0008152,metabolic pr…	down
SmiChr070071	7.7114	8.8484	6.8235	0.0602	0.1178	0.1842	-6.01637	2.45124e-20	6.18148e-19	--	GO:0005737,cytoplasm; GO:0071284,cellular response to lead ion; GO:0015692,lead ion transport; GO:0046938,phytochelatin biosynthetic process; GO:0010288,response to lead ion; GO:0008150,biological_process; GO:0009987,cellular process; GO:0010035,response to inorganic substance; GO:0010038,response to metal ion; GO:0042221,response to chemical; GO:0050896,response to stimulus; GO:0051716,cellular …	down
SmiChr041001	3.3551	3.9352	3.7116	0	0.0837	0.0873	-6.00555	2.31978e-14	3.06281e-13	K14491 two-component response regulator ARR-B family | (RefSeq) two-component response regulator ARR11-like (A)	GO:0005634,nucleus; GO:0003677,DNA binding; GO:0003700,DNA-binding transcription factor activity; GO:0009736,cytokinin-activated signaling pathway; GO:0000160,phosphorelay signal transduction system; GO:0003674,molecular_function; GO:0003676,nucleic acid binding; GO:0005488,binding; GO:0097159,organic cyclic compound binding; GO:1901363,heterocyclic compound binding; GO:0140110,transcription regu…	down
SmiChr050037	8.0466	8.5665	1.8365	0.2673	0	0	-6.00518	2.42367e-05	8.08904e-05	--	--	down
SmiChr072791	10.1511	1.1282	7.9015	0.0736	0.144	0.0751	-6.00492	2.29551e-09	1.54321e-08	K20603 mitogen-activated protein kinase kinase 2 [EC:2.7.12.2] | (RefSeq) mitogen-activated protein kinase kinase 2-like (A)	GO:0005737,cytoplasm; GO:0005886,plasma membrane; GO:0005524,ATP binding; GO:0004708,MAP kinase kinase activity; GO:0106310,protein serine kinase activity; GO:0004674,protein serine/threonine kinase activity; GO:0004713,protein tyrosine kinase activity; GO:0060918,auxin transport; GO:0009631,cold acclimation; GO:0098542,defense response to other organism; GO:0045087,innate immune response; GO:000…	down
SmiChr040817	13.2448	12.4247	14.1615	0.4136	0.1012	0.1055	-6.00232	2.26822e-37	1.96487e-35	--	GO:0005789,endoplasmic reticulum membrane; GO:0016021,integral component of membrane; GO:0005634,nucleus; GO:0005886,plasma membrane; GO:0005516,calmodulin binding; GO:0003700,DNA-binding transcription factor activity; GO:0000976,transcription regulatory region sequence-specific DNA binding; GO:0071470,cellular response to osmotic stress; GO:0045892,negative regulation of transcription, DNA-templ…	down
SmiChr050221	16.4821	3.0257	2.8464	0.1143	0	0.2332	-5.98956	9.82706e-08	5.10378e-07	--	GO:0030246,carbohydrate binding; GO:0046872,metal ion binding; GO:0003674,molecular_function; GO:0005488,binding; GO:0043167,ion binding; GO:0043169,cation binding	down
SmiChr042672	1.0779	0.5959	1.3223	0	0	0	-5.97675	4.41028e-05	0.000139908	--	GO:0005634,nucleus; GO:0030674,protein-macromolecule adaptor activity; GO:0008270,zinc ion binding; GO:0007623,circadian rhythm; GO:0009909,regulation of flower development; GO:0003674,molecular_function; GO:0060090,molecular adaptor activity; GO:0005488,binding; GO:0043167,ion binding; GO:0043169,cation binding; GO:0046872,metal ion binding; GO:0046914,transition metal ion binding; GO:0008150,bi…	down
SmiSca0481	1.7321	0.9073	1.9012	0	0	0	-5.96976	4.38811e-05	0.000139329	--	GO:0016021,integral component of membrane; GO:0005575,cellular_component; GO:0016020,membrane; GO:0031224,intrinsic component of membrane; GO:0110165,cellular anatomical entity	down
SmiSca0098	3.3203	2.8392	2.6551	0.1405	0	0	-5.96841	7.03626e-14	8.7552e-13	K23200 putative arabinosyltransferase [EC:2.4.2.-] | (RefSeq) probable arabinosyltransferase ARAD1 (A)	GO:0005768,endosome; GO:0005794,Golgi apparatus; GO:0000139,Golgi membrane; GO:0000138,Golgi trans cisterna; GO:0016021,integral component of membrane; GO:0005802,trans-Golgi network; GO:0016757,transferase activity, transferring glycosyl groups; GO:0071555,cell wall organization; GO:0045489,pectin biosynthetic process; GO:0006486,protein glycosylation; GO:0003674,molecular_function; GO:0003824,c…	down
SmiChr051374	1.9549	3.5019	4.0769	0	0	0	-5.95357	5.09275e-05	0.000159913	--	--	down
SmiChr080162	4.8457	7.2531	1.7882	0.0563	0.1101	0.0574	-5.95335	6.33356e-11	5.31607e-10	--	GO:0005634,nucleus; GO:0003677,DNA binding; GO:0003700,DNA-binding transcription factor activity; GO:0003674,molecular_function; GO:0003676,nucleic acid binding; GO:0005488,binding; GO:0097159,organic cyclic compound binding; GO:1901363,heterocyclic compound binding; GO:0140110,transcription regulator activity; GO:0005575,cellular_component; GO:0005622,intracellular anatomical structure; GO:00432…	down
SmiChr011774	21.9366	17.3912	23.4382	0.3956	0.387	0.2242	-5.95225	3.23184e-61	9.40383e-59	K00130 betaine-aldehyde dehydrogenase [EC:1.2.1.8] | (RefSeq) betaine aldehyde dehydrogenase, chloroplastic-like (A)	GO:0005777,peroxisome; GO:0033737,1-pyrroline dehydrogenase activity; GO:0019145,aminobutyraldehyde dehydrogenase activity; GO:0046872,metal ion binding; GO:0110095,cellular detoxification of aldehyde; GO:0019285,glycine betaine biosynthetic process from choline; GO:0003674,molecular_function; GO:0003824,catalytic activity; GO:0016491,oxidoreductase activity; GO:0016903,oxidoreductase activity, a…	down
SmiChr041683	13.1444	16.8339	8.0624	0	0.3012	0.314	-5.95111	1.08572e-12	1.17733e-11	--	--	down
SmiChr030072	0.5504	0.2191	0.574	0	0	0	-5.93811	6.9122e-05	0.000211342	K17275 plastin-1 | (RefSeq) fimbrin-2-like (A)	GO:0005884,actin filament; GO:0032432,actin filament bundle; GO:0005737,cytoplasm; GO:0051015,actin filament binding; GO:0051017,actin filament bundle assembly; GO:0051639,actin filament network formation; GO:0003674,molecular_function; GO:0003779,actin binding; GO:0005488,binding; GO:0005515,protein binding; GO:0008092,cytoskeletal protein binding; GO:0044877,protein-containing complex binding; …	down
SmiChr021702	5.9517	2.8926	4.2449	0	0.1935	0	-5.93279	8.3886e-06	3.05647e-05	--	GO:0005634,nucleus; GO:0003682,chromatin binding; GO:0031491,nucleosome binding; GO:0050832,defense response to fungus; GO:0006357,regulation of transcription by RNA polymerase II; GO:0003674,molecular_function; GO:0005488,binding; GO:0044877,protein-containing complex binding; GO:0006950,response to stress; GO:0006952,defense response; GO:0008150,biological_process; GO:0009605,response to extern…	down
SmiChr010736	9.0489	11.2182	9.2821	0.1324	0.1727	0.18	-5.9292	3.55318e-33	2.31733e-31	K07300 Ca2+:H+ antiporter | (RefSeq) vacuolar cation/proton exchanger 3-like isoform X1 (A)	GO:0061993,calcium:proton antiporter complex; GO:0009705,plant-type vacuole membrane; GO:0005774,vacuolar membrane; GO:0005773,vacuole; GO:0015369,calcium:proton antiporter activity; GO:0070588,calcium ion transmembrane transport; GO:0006812,cation transport; GO:0006874,cellular calcium ion homeostasis; GO:0030026,cellular manganese ion homeostasis; GO:0006882,cellular zinc ion homeostasis; GO:00…	down
SmiChr082583	21.9081	9.3439	16.4867	0	0.7719	0	-5.90922	1.0996e-09	7.76497e-09	K21994 LOB domain-containing protein 18 | (RefSeq) LOB domain-containing protein 18-like (A)	GO:0010468,regulation of gene expression; GO:0008150,biological_process; GO:0008152,metabolic process; GO:0010467,gene expression; GO:0019222,regulation of metabolic process; GO:0043170,macromolecule metabolic process; GO:0050789,regulation of biological process; GO:0060255,regulation of macromolecule metabolic process; GO:0065007,biological regulation; GO:0071704,organic substance metabolic proc…	down
SmiChr032423	34.6433	34.615	34.181	0.8624	0.3245	0.5414	-5.90411	5.18937e-72	2.22223e-69	K06630 14-3-3 protein epsilon | (RefSeq) 14-3-3 protein 1-like (A)	GO:0005737,cytoplasm; GO:0008104,protein localization; GO:0007165,signal transduction; GO:0008150,biological_process; GO:0033036,macromolecule localization; GO:0051179,localization; GO:0007154,cell communication; GO:0009987,cellular process; GO:0023052,signaling; GO:0050789,regulation of biological process; GO:0050794,regulation of cellular process; GO:0050896,response to stimulus; GO:0051716,cel…	down
SmiChr031622	10.5377	9.603	7.5284	0.1154	0.2257	0.1177	-5.90409	8.7532e-25	3.25143e-23	K04715 ceramide kinase [EC:2.7.1.138] | (RefSeq) ceramide kinase-like isoform X1 (A)	GO:0005524,ATP binding; GO:0005509,calcium ion binding; GO:0001729,ceramide kinase activity; GO:0102773,dihydroceramide kinase activity; GO:0001727,lipid kinase activity; GO:0003951,NAD+ kinase activity; GO:0008219,cell death; GO:0006672,ceramide metabolic process; GO:0016310,phosphorylation; GO:0043067,regulation of programmed cell death; GO:0006665,sphingolipid metabolic process; GO:0000166,nuc…	down
SmiChr050497	1.7119	3.2762	3.4328	0.0941	0	0.048	-5.90409	6.72342e-10	4.89713e-09	K01285 lysosomal Pro-X carboxypeptidase [EC:3.4.16.2] | (RefSeq) lysosomal Pro-X carboxypeptidase-like (A)	GO:0005576,extracellular region; GO:0008239,dipeptidyl-peptidase activity; GO:0008236,serine-type peptidase activity; GO:0009561,megagametogenesis; GO:0006508,proteolysis; GO:0003674,molecular_function; GO:0003824,catalytic activity; GO:0008233,peptidase activity; GO:0008238,exopeptidase activity; GO:0016787,hydrolase activity; GO:0140096,catalytic activity, acting on a protein; GO:0017171,serine…	down
SmiChr012159	6.9148	5.0337	9.818	0.0915	0.2685	0	-5.89383	1.59467e-20	4.08956e-19	K03097 casein kinase II subunit alpha [EC:2.7.11.1] | (RefSeq) casein kinase II subunit alpha-2 (A)	GO:0005737,cytoplasm; GO:0005524,ATP binding; GO:0106310,protein serine kinase activity; GO:0004674,protein serine/threonine kinase activity; GO:0009908,flower development; GO:0010229,inflorescence development; GO:0009648,photoperiodism; GO:0006468,protein phosphorylation; GO:0000166,nucleotide binding; GO:0003674,molecular_function; GO:0005488,binding; GO:0017076,purine nucleotide binding; GO:00…	down
SmiChr020325	5.125	4.4203	4.9249	0.122	0.1194	0	-5.88694	9.49875e-08	4.94571e-07	--	--	down
SmiChr012122	4.9167	7.0584	5.6465	0.1196	0.117	0.061	-5.88609	1.70551e-28	8.34232e-27	--	GO:0001673,male germ cell nucleus; GO:0005654,nucleoplasm; GO:0004861,cyclin-dependent protein serine/threonine kinase inhibitor activity; GO:0007049,cell cycle; GO:0045736,negative regulation of cyclin-dependent protein serine/threonine kinase activity; GO:0003674,molecular_function; GO:0004857,enzyme inhibitor activity; GO:0004860,protein kinase inhibitor activity; GO:0016538,cyclin-dependent p…	down
SmiChr071120	2.8093	1.8638	0.6462	0.0836	0	0	-5.87945	3.08674e-05	0.00010054	K00430 peroxidase [EC:1.11.1.7] | (RefSeq) peroxidase 44-like (A)	GO:0005576,extracellular region; GO:0009505,plant-type cell wall; GO:0020037,heme binding; GO:0046872,metal ion binding; GO:0004601,peroxidase activity; GO:0042744,hydrogen peroxide catabolic process; GO:0006979,response to oxidative stress; GO:0003674,molecular_function; GO:0005488,binding; GO:0046906,tetrapyrrole binding; GO:0097159,organic cyclic compound binding; GO:1901363,heterocyclic compo…	down
SmiChr050284	8.8887	8.1271	6.338	0.2381	0.1553	0	-5.87859	2.92973e-16	4.8079e-15	K20359 PRA1 family protein 1 | (RefSeq) PRA1 family protein F2-like (A)	GO:0005783,endoplasmic reticulum; GO:0010008,endosome membrane; GO:0005794,Golgi apparatus; GO:0016021,integral component of membrane; GO:0016192,vesicle-mediated transport; GO:0006810,transport; GO:0008150,biological_process; GO:0009987,cellular process; GO:0051179,localization; GO:0051234,establishment of localization; GO:0005575,cellular_component; GO:0005622,intracellular anatomical structure…	down
SmiChr032644	6.1788	3.8166	2.0038	0.2029	0	0	-5.87857	7.2558e-07	3.21824e-06	K17991 peroxygenase [EC:1.11.2.3] | (RefSeq) peroxygenase-like (A)	GO:0005783,endoplasmic reticulum; GO:0016020,membrane; GO:0012511,monolayer-surrounded lipid storage body; GO:0102070,18-hydroxyoleate peroxygenase activity; GO:0005509,calcium ion binding; GO:1990137,plant seed peroxidase activity; GO:0010431,seed maturation; GO:0003674,molecular_function; GO:0003824,catalytic activity; GO:0016491,oxidoreductase activity; GO:0016684,oxidoreductase activity, acti…	down
SmiChr071596	27.3771	67.9359	7.6329	0.3809	0.4969	0.9067	-5.86034	2.98068e-09	1.9677e-08	--	--	down
SmiSca0068	2.233	2.5137	1.3023	0.1046	0	0	-5.85709	3.17769e-07	1.50597e-06	--	--	down
SmiChr011616	8.3831	12.0758	6.3624	0.0932	0.3191	0.0475	-5.85472	9.78076e-24	3.29834e-22	K01956 carbamoyl-phosphate synthase small subunit [EC:6.3.5.5] | (RefSeq) carbamoyl-phosphate synthase small chain, chloroplastic-like (A)	GO:0005951,carbamoyl-phosphate synthase complex; GO:0009507,chloroplast; GO:0005737,cytoplasm; GO:0005524,ATP binding; GO:0004088,carbamoyl-phosphate synthase (glutamine-hydrolyzing) activity; GO:0006207,'de novo' pyrimidine nucleobase biosynthetic process; GO:0044205,'de novo' UMP biosynthetic process; GO:0006526,arginine biosynthetic process; GO:0006541,glutamine metabolic process; GO:0006807,n…	down
SmiChr062465	136.284	23.0887	79.9644	1.9754	0.4832	1.6792	-5.83209	5.35247e-12	5.26798e-11	K19891 glucan endo-1,3-beta-glucosidase 1/2/3 [EC:3.2.1.39] | (RefSeq) glucan endo-1,3-beta-glucosidase 3-like isoform X1 (A)	GO:0046658,anchored component of plasma membrane; GO:0048046,apoplast; GO:0042973,glucan endo-1,3-beta-D-glucosidase activity; GO:0005975,carbohydrate metabolic process; GO:0006952,defense response; GO:0003674,molecular_function; GO:0003824,catalytic activity; GO:0004553,hydrolase activity, hydrolyzing O-glycosyl compounds; GO:0008422,beta-glucosidase activity; GO:0015926,glucosidase activity; GO…	down
SmiChr010820	20.1173	18.5745	6.7181	0.6386	0.1562	0	-5.82986	2.38136e-12	2.44227e-11	K01520 dUTP pyrophosphatase [EC:3.6.1.23] | (RefSeq) deoxyuridine 5'-triphosphate nucleotidohydrolase-like (A)	GO:0004170,dUTP diphosphatase activity; GO:0042802,identical protein binding; GO:0000287,magnesium ion binding; GO:0006281,DNA repair; GO:0006226,dUMP biosynthetic process; GO:0046081,dUTP catabolic process; GO:0003674,molecular_function; GO:0003824,catalytic activity; GO:0016462,pyrophosphatase activity; GO:0016787,hydrolase activity; GO:0016817,hydrolase activity, acting on acid anhydrides; GO:…	down
SmiChr053767	13.2116	12.9159	11.5357	0.3331	0.3259	0	-5.82126	3.81654e-19	8.45074e-18	K20177 vacuolar protein sorting-associated protein 3 | (RefSeq) vacuolar sorting protein 3-like (A)	GO:0033263,CORVET complex; GO:0005737,cytoplasm; GO:0010008,endosome membrane; GO:0016020,membrane; GO:0006914,autophagy; GO:0034058,endosomal vesicle fusion; GO:0006886,intracellular protein transport; GO:0010015,root morphogenesis; GO:0008150,biological_process; GO:0008152,metabolic process; GO:0009056,catabolic process; GO:0009987,cellular process; GO:0044237,cellular metabolic process; GO:004…	down
SmiChr031624	1.5844	0.714	2.5303	0	0.0836	0	-5.81456	1.55153e-06	6.47546e-06	K24193 MFS transporter, SP family, sugar:H+ symporter | (RefSeq) hexose carrier protein HEX6-like (A)	GO:0016021,integral component of membrane; GO:0015145,monosaccharide transmembrane transporter activity; GO:0015293,symporter activity; GO:0003674,molecular_function; GO:0005215,transporter activity; GO:0008509,anion transmembrane transporter activity; GO:0015075,ion transmembrane transporter activity; GO:0015144,carbohydrate transmembrane transporter activity; GO:0022857,transmembrane transporte…	down
SmiChr074248	23.2951	15.5113	72.2712	1.1254	0.7078	0.164	-5.79972	5.53115e-10	4.07846e-09	--	GO:0016021,integral component of membrane; GO:0005575,cellular_component; GO:0016020,membrane; GO:0031224,intrinsic component of membrane; GO:0110165,cellular anatomical entity	down
SmiChr050096	2.9629	6.0938	6.5425	0.1881	0	0.0959	-5.79411	2.4547e-09	1.641e-08	--	GO:0016791,phosphatase activity; GO:0005975,carbohydrate metabolic process; GO:0003674,molecular_function; GO:0003824,catalytic activity; GO:0016787,hydrolase activity; GO:0016788,hydrolase activity, acting on ester bonds; GO:0042578,phosphoric ester hydrolase activity; GO:0008150,biological_process; GO:0008152,metabolic process; GO:0044238,primary metabolic process; GO:0071704,organic substance …	down
SmiChr081827	1.1482	0.3116	3.0091	0	0.0729	0	-5.79036	0.000141994	0.00040897	K00430 peroxidase [EC:1.11.1.7] | (RefSeq) lignin-forming anionic peroxidase-like (A)	GO:0005576,extracellular region; GO:0020037,heme binding; GO:0046872,metal ion binding; GO:0004601,peroxidase activity; GO:0042744,hydrogen peroxide catabolic process; GO:0006979,response to oxidative stress; GO:0003674,molecular_function; GO:0005488,binding; GO:0046906,tetrapyrrole binding; GO:0097159,organic cyclic compound binding; GO:1901363,heterocyclic compound binding; GO:0043167,ion bindi…	down
SmiChr063396	7.3676	5.8897	24.2992	0	0.5064	0.176	-5.76931	1.0977e-12	1.18918e-11	K15414 complement component 1 Q subcomponent-binding protein, mitochondrial | (RefSeq) uncharacterized protein At2g39795, mitochondrial-like (A)	GO:0005794,Golgi apparatus; GO:0005759,mitochondrial matrix; GO:0005739,mitochondrion; GO:0005575,cellular_component; GO:0005622,intracellular anatomical structure; GO:0005737,cytoplasm; GO:0012505,endomembrane system; GO:0043226,organelle; GO:0043227,membrane-bounded organelle; GO:0043229,intracellular organelle; GO:0043231,intracellular membrane-bounded organelle; GO:0110165,cellular anatomical…	down
SmiChr054835	7.1299	2.2645	3.3497	0	0	0.2211	-5.7563	3.57789e-05	0.000115363	K01301 N-acetylated-alpha-linked acidic dipeptidase [EC:3.4.17.21] | (RefSeq) probable glutamate carboxypeptidase LAMP1 (A)	GO:0016021,integral component of membrane; GO:0005886,plasma membrane; GO:0004180,carboxypeptidase activity; GO:0046872,metal ion binding; GO:0004181,metallocarboxypeptidase activity; GO:0006508,proteolysis; GO:0040008,regulation of growth; GO:0003674,molecular_function; GO:0003824,catalytic activity; GO:0008233,peptidase activity; GO:0008238,exopeptidase activity; GO:0016787,hydrolase activity; …	down
SmiChr033329	2.1323	3.2431	0.7897	0.0575	0.0562	0	-5.75517	2.29565e-06	9.24451e-06	K11816 indole-3-pyruvate monooxygenase [EC:1.14.13.168] | (RefSeq) probable indole-3-pyruvate monooxygenase YUCCA10 (A)	GO:0050660,flavin adenine dinucleotide binding; GO:0103075,indole-3-pyruvate monooxygenase activity; GO:0004497,monooxygenase activity; GO:0050661,NADP binding; GO:0009851,auxin biosynthetic process; GO:0009723,response to ethylene; GO:0000166,nucleotide binding; GO:0003674,molecular_function; GO:0005488,binding; GO:0036094,small molecule binding; GO:0043167,ion binding; GO:0043168,anion binding;…	down
SmiChr050433	15.9843	14.1707	9.8471	0.2493	0.1951	0.3051	-5.73646	2.03503e-36	1.6093e-34	K03593 ATP-binding protein involved in chromosome partitioning | (RefSeq) iron-sulfur protein NUBPL-like isoform X1 (A)	GO:0005829,cytosol; GO:0051539,4 iron, 4 sulfur cluster binding; GO:0005524,ATP binding; GO:0140663,NA; GO:0051536,iron-sulfur cluster binding; GO:0046872,metal ion binding; GO:0042803,protein homodimerization activity; GO:0016226,iron-sulfur cluster assembly; GO:0003674,molecular_function; GO:0005488,binding; GO:0051540,metal cluster binding; GO:0000166,nucleotide binding; GO:0017076,purine nucl…	down
SmiChr012375	11.0654	9.8826	14.0385	0.3378	0.1322	0.2067	-5.69049	5.86003e-27	2.54788e-25	--	--	down
SmiChr080155	18.9625	10.6401	14.3532	0	0.8459	0	-5.66123	2.71339e-09	1.80278e-08	K01209 alpha-L-arabinofuranosidase [EC:3.2.1.55] | (RefSeq) alpha-L-arabinofuranosidase 1-like (A)	GO:0046556,alpha-L-arabinofuranosidase activity; GO:0046373,L-arabinose metabolic process; GO:0003674,molecular_function; GO:0003824,catalytic activity; GO:0004553,hydrolase activity, hydrolyzing O-glycosyl compounds; GO:0016787,hydrolase activity; GO:0016798,hydrolase activity, acting on glycosyl bonds; GO:0005975,carbohydrate metabolic process; GO:0005996,monosaccharide metabolic process; GO:00…	down
SmiChr072847	1.5492	0.2467	7.1459	0.1771	0	0	-5.65874	0.000171642	0.000485553	K05933 aminocyclopropanecarboxylate oxidase [EC:1.14.17.4] | (RefSeq) 1-aminocyclopropane-1-carboxylate oxidase 1-like (A)	GO:0009815,1-aminocyclopropane-1-carboxylate oxidase activity; GO:0031418,L-ascorbic acid binding; GO:0046872,metal ion binding; GO:0071398,cellular response to fatty acid; GO:0071732,cellular response to nitric oxide; GO:0051365,cellular response to potassium ion starvation; GO:0006952,defense response; GO:0009693,ethylene biosynthetic process; GO:0003674,molecular_function; GO:0003824,catalytic…	down
SmiChr055088	3.8941	2.4853	2.752	0.1209	0.0592	0	-5.64764	1.33395e-09	9.28974e-09	K13065 shikimate O-hydroxycinnamoyltransferase [EC:2.3.1.133] | (RefSeq) stemmadenine O-acetyltransferase-like (A)	GO:0016746,transferase activity, transferring acyl groups; GO:0016491,oxidoreductase activity; GO:0009820,alkaloid metabolic process; GO:0003674,molecular_function; GO:0003824,catalytic activity; GO:0016740,transferase activity; GO:0006807,nitrogen compound metabolic process; GO:0008150,biological_process; GO:0008152,metabolic process; GO:0071704,organic substance metabolic process; GO:1901564,or…	down
SmiChr080176	10.6899	4.8113	3.888	0	0.3003	0.0783	-5.64652	9.19083e-12	8.73879e-11	K13457 disease resistance protein RPM1 | (RefSeq) disease resistance protein RPM1-like (A)	GO:0005737,cytoplasm; GO:0016020,membrane; GO:0043531,ADP binding; GO:0005524,ATP binding; GO:0009626,plant-type hypersensitive response; GO:0000166,nucleotide binding; GO:0003674,molecular_function; GO:0005488,binding; GO:0017076,purine nucleotide binding; GO:0030554,adenyl nucleotide binding; GO:0032553,ribonucleotide binding; GO:0032555,purine ribonucleotide binding; GO:0032559,adenyl ribonucl…	down
SmiChr053390	3.7445	4.4431	2.8268	0	0.2013	0	-5.64059	2.65702e-05	8.78679e-05	--	--	down
SmiChr050274	37.2199	60.5326	3.6981	0.4168	0.8835	0.7439	-5.63304	4.1689e-08	2.30718e-07	K05349 beta-glucosidase [EC:3.2.1.21] | (RefSeq) beta-glucosidase BoGH3B-like (A)	GO:0005576,extracellular region; GO:0046556,alpha-L-arabinofuranosidase activity; GO:0009044,xylan 1,4-beta-xylosidase activity; GO:0045493,xylan catabolic process; GO:0003674,molecular_function; GO:0003824,catalytic activity; GO:0004553,hydrolase activity, hydrolyzing O-glycosyl compounds; GO:0016787,hydrolase activity; GO:0016798,hydrolase activity, acting on glycosyl bonds; GO:0097599,xylanase…	down
SmiChr072001	25.2087	27.8814	20.217	0.436	0.7678	0.2668	-5.63052	3.4228e-62	1.02216e-59	K03686 molecular chaperone DnaJ | (RefSeq) chaperone protein dnaJ GFA2, mitochondrial-like isoform X1 (A)	--	down
SmiChr033398	3.6194	3.2542	5.5119	0.107	0.0698	0.0727	-5.6289	1.96284e-18	4.10587e-17	--	GO:0005768,endosome; GO:0010941,regulation of cell death; GO:1904350,regulation of protein catabolic process in the vacuole; GO:0034976,response to endoplasmic reticulum stress; GO:1902074,response to salt; GO:0008150,biological_process; GO:0008219,cell death; GO:0009987,cellular process; GO:0050789,regulation of biological process; GO:0050794,regulation of cellular process; GO:0065007,biological…	down
SmiChr022615	135.958	268.168	58.0995	3.8884	4.5652	0.9916	-5.62092	1.75204e-11	1.58487e-10	--	--	down
SmiSca0140	4.576	4.578	6.0864	0.1032	0.101	0.1053	-5.61815	2.73919e-24	9.7596e-23	K24104 GPN-loop GTPase | (RefSeq) GPN-loop GTPase QQT2-like (A)	GO:0005874,microtubule; GO:0005634,nucleus; GO:0009524,phragmoplast; GO:0005819,spindle; GO:0005525,GTP binding; GO:0003924,GTPase activity; GO:0051301,cell division; GO:0009793,embryo development ending in seed dormancy; GO:0000166,nucleotide binding; GO:0001882,nucleoside binding; GO:0001883,purine nucleoside binding; GO:0003674,molecular_function; GO:0005488,binding; GO:0017076,purine nucleoti…	down
SmiChr042786	7.1109	3.9243	2.617	0.0923	0.1807	0	-5.6154	1.38563e-08	8.25629e-08	--	GO:0016021,integral component of membrane; GO:0005575,cellular_component; GO:0016020,membrane; GO:0031224,intrinsic component of membrane; GO:0110165,cellular anatomical entity	down
SmiChr073114	0.935	1.34	0.5047	0	0	0.0545	-5.60352	5.45439e-05	0.000170302	K09755 ferulate-5-hydroxylase [EC:1.14.-.-] | (RefSeq) cytochrome P450 84A1-like (A)	GO:0031969,chloroplast membrane; GO:0016021,integral component of membrane; GO:0020037,heme binding; GO:0005506,iron ion binding; GO:0106240,labd-13Z-ene-9,15,16-triol synthase activity; GO:0004497,monooxygenase activity; GO:0016114,terpenoid biosynthetic process; GO:0003674,molecular_function; GO:0005488,binding; GO:0046906,tetrapyrrole binding; GO:0097159,organic cyclic compound binding; GO:190…	down
SmiChr053321	3.0013	3.1226	4.0165	0.1949	0	0	-5.59361	2.97267e-05	9.72436e-05	--	--	down
SmiChr041205	4.0882	4.5879	3.2012	0.1243	0.0608	0.0634	-5.58007	5.26074e-12	5.17995e-11	--	GO:0016021,integral component of membrane; GO:0016020,membrane; GO:0005274,allantoin:proton symporter activity; GO:0005524,ATP binding; GO:0015210,uracil transmembrane transporter activity; GO:0015505,uracil:cation symporter activity; GO:0015720,allantoin transport; GO:0043100,pyrimidine nucleobase salvage; GO:0015857,uracil transport; GO:0003674,molecular_function; GO:0005215,transporter activit…	down
SmiChr070180	5.6113	3.9154	3.7188	0	0.1803	0.094	-5.57663	2.29429e-09	1.54285e-08	--	--	down
SmiChr052587	0.5698	1.1776	1.4516	0	0	0.0639	-5.57451	6.14826e-05	0.000189748	K07407 alpha-galactosidase [EC:3.2.1.22] | (RefSeq) alpha-galactosidase 1-like (A)	GO:0048046,apoplast; GO:0009505,plant-type cell wall; GO:0099503,secretory vesicle; GO:0052692,raffinose alpha-galactosidase activity; GO:0005975,carbohydrate metabolic process; GO:0071555,cell wall organization; GO:0003674,molecular_function; GO:0003824,catalytic activity; GO:0004553,hydrolase activity, hydrolyzing O-glycosyl compounds; GO:0004557,alpha-galactosidase activity; GO:0015925,galacto…	down
SmiChr053768	4.0613	4.3549	3.263	0.0409	0.1199	0.0834	-5.57434	5.13647e-17	9.28164e-16	K20177 vacuolar protein sorting-associated protein 3 | (RefSeq) vacuolar sorting protein 3-like (A)	GO:0033263,CORVET complex; GO:0005737,cytoplasm; GO:0010008,endosome membrane; GO:0016020,membrane; GO:0006914,autophagy; GO:0034058,endosomal vesicle fusion; GO:0006886,intracellular protein transport; GO:0010015,root morphogenesis; GO:0008150,biological_process; GO:0008152,metabolic process; GO:0009056,catabolic process; GO:0009987,cellular process; GO:0044237,cellular metabolic process; GO:004…	down
SmiChr054764	5.4569	4.7578	6.1611	0	0.27	0.0704	-5.56593	2.60852e-14	3.42016e-13	--	GO:0009507,chloroplast; GO:0016554,cytidine to uridine editing; GO:0006139,nucleobase-containing compound metabolic process; GO:0006725,cellular aromatic compound metabolic process; GO:0006807,nitrogen compound metabolic process; GO:0008150,biological_process; GO:0008152,metabolic process; GO:0009451,RNA modification; GO:0009987,cellular process; GO:0016070,RNA metabolic process; GO:0016553,base …	down
SmiChr070742	1.9823	1.3772	1.6976	0.1069	0	0	-5.55886	9.86317e-07	4.26633e-06	K10293 F-box protein 7 | (RefSeq) F-box protein SKIP22-like (A)	GO:0005634,nucleus; GO:0016567,protein ubiquitination; GO:0006464,cellular protein modification process; GO:0006807,nitrogen compound metabolic process; GO:0008150,biological_process; GO:0008152,metabolic process; GO:0009987,cellular process; GO:0019538,protein metabolic process; GO:0032446,protein modification by small protein conjugation; GO:0036211,protein modification process; GO:0043170,macr…	down
SmiChr041257	93.8183	135.598	77.9467	2.4577	1.9236	2.1727	-5.55482	9.40001e-58	2.42435e-55	--	GO:0016021,integral component of membrane; GO:0042538,hyperosmotic salinity response; GO:0009737,response to abscisic acid; GO:0009409,response to cold; GO:0006950,response to stress; GO:0006970,response to osmotic stress; GO:0006972,hyperosmotic response; GO:0008150,biological_process; GO:0009628,response to abiotic stimulus; GO:0009651,response to salt stress; GO:0050896,response to stimulus; G…	down
SmiSca0102	19.4333	22.3216	12.4449	0.1223	0.2991	0.7485	-5.53747	3.00958e-31	1.765e-29	--	GO:0016021,integral component of membrane; GO:0005886,plasma membrane; GO:0022857,transmembrane transporter activity; GO:0003674,molecular_function; GO:0005215,transporter activity; GO:0005575,cellular_component; GO:0016020,membrane; GO:0031224,intrinsic component of membrane; GO:0110165,cellular anatomical entity; GO:0071944,cell periphery	down
SmiChr042639	15.8061	15.585	14.4755	0.2601	0.4581	0.2654	-5.53474	1.15505e-47	1.80794e-45	K02149 V-type H+-transporting ATPase subunit D | (RefSeq) V-type proton ATPase subunit D-like (A)	GO:0005829,cytosol; GO:0005794,Golgi apparatus; GO:0000325,plant-type vacuole; GO:0005886,plasma membrane; GO:0033176,proton-transporting V-type ATPase complex; GO:0005774,vacuolar membrane; GO:0005773,vacuole; GO:0046961,proton-transporting ATPase activity, rotational mechanism; GO:0003674,molecular_function; GO:0005215,transporter activity; GO:0008324,cation transmembrane transporter activity; …	down
SmiChr013099	24.0983	28.675	33.0602	0.6266	0.7281	0.5194	-5.51465	7.7392e-81	5.16614e-78	K08238 xyloglucan 6-xylosyltransferase [EC:2.4.2.39] | (RefSeq) probable xyloglucan 6-xylosyltransferase 5 (A)	GO:0005768,endosome; GO:0005794,Golgi apparatus; GO:0000139,Golgi membrane; GO:0000138,Golgi trans cisterna; GO:0016021,integral component of membrane; GO:0005802,trans-Golgi network; GO:0016758,transferase activity, transferring hexosyl groups; GO:0033843,xyloglucan 6-xylosyltransferase activity; GO:0048767,root hair elongation; GO:0009969,xyloglucan biosynthetic process; GO:0010411,xyloglucan m…	down
SmiChr063952	1.0465	2.3806	1.7424	0	0	0.1089	-5.50141	7.36996e-05	0.000224071	K12849 pre-mRNA-splicing factor 38A | (RefSeq) pre-mRNA-splicing factor 38-like (A)	GO:0071011,precatalytic spliceosome; GO:0006397,mRNA processing; GO:0008380,RNA splicing; GO:0006139,nucleobase-containing compound metabolic process; GO:0006396,RNA processing; GO:0006725,cellular aromatic compound metabolic process; GO:0006807,nitrogen compound metabolic process; GO:0008150,biological_process; GO:0008152,metabolic process; GO:0009987,cellular process; GO:0010467,gene expression…	down
SmiChr030921	2.1436	2.8443	2.0902	0	0.1536	0	-5.49983	1.58229e-06	6.59397e-06	--	GO:0005634,nucleus; GO:0003700,DNA-binding transcription factor activity; GO:0043565,sequence-specific DNA binding; GO:0003674,molecular_function; GO:0140110,transcription regulator activity; GO:0003676,nucleic acid binding; GO:0003677,DNA binding; GO:0005488,binding; GO:0097159,organic cyclic compound binding; GO:1901363,heterocyclic compound binding; GO:0005575,cellular_component; GO:0005622,in…	down
SmiChr022606	0.918	0.6566	0.4223	0	0.0401	0	-5.49762	6.36146e-05	0.000195637	--	--	down
SmiChr012167	25.5482	27.5269	25.6579	0.4866	1.1427	0.0993	-5.49298	7.7984e-39	7.37468e-37	--	GO:0009734,auxin-activated signaling pathway; GO:0040029,regulation of gene expression, epigenetic; GO:0009733,response to auxin; GO:0007154,cell communication; GO:0007165,signal transduction; GO:0008150,biological_process; GO:0009719,response to endogenous stimulus; GO:0009725,response to hormone; GO:0009755,hormone-mediated signaling pathway; GO:0009987,cellular process; GO:0010033,response to …	down
SmiChr074603	2.6318	3.2235	7.1194	0	0.1886	0.0983	-5.48689	6.38147e-08	3.42397e-07	--	--	down
SmiChr054760	0.7209	1.4675	0.0402	0.0468	0	0	-5.481	0.00109263	0.0026454	K14638 solute carrier family 15 (peptide/histidine transporter), member 3/4 | (RefSeq) protein NRT1/ PTR FAMILY 3.1 (A)	GO:0016021,integral component of membrane; GO:0097708,intracellular vesicle; GO:0005886,plasma membrane; GO:0022857,transmembrane transporter activity; GO:0010336,gibberellic acid homeostasis; GO:0042128,nitrate assimilation; GO:0003674,molecular_function; GO:0005215,transporter activity; GO:0008150,biological_process; GO:0042592,homeostatic process; GO:0048878,chemical homeostasis; GO:0055088,li…	down
SmiChr082302	16.0102	15.4811	4.5967	0.3244	0.1587	0.3309	-5.47135	8.40129e-11	6.91355e-10	--	GO:0005737,cytoplasm; GO:0030794,(S)-coclaurine-N-methyltransferase activity; GO:0032259,methylation; GO:0003674,molecular_function; GO:0003824,catalytic activity; GO:0008168,methyltransferase activity; GO:0008757,S-adenosylmethionine-dependent methyltransferase activity; GO:0016740,transferase activity; GO:0016741,transferase activity, transferring one-carbon groups; GO:0008150,biological_proces…	down
SmiChr040978	1.6529	0.9595	0.5069	0	0.0642	0	-5.45871	0.000117692	0.000343687	--	GO:0005788,endoplasmic reticulum lumen; GO:0030176,integral component of endoplasmic reticulum membrane; GO:0009793,embryo development ending in seed dormancy; GO:0035437,maintenance of protein localization in endoplasmic reticulum; GO:0010183,pollen tube guidance; GO:0000003,reproduction; GO:0003006,developmental process involved in reproduction; GO:0007275,multicellular organism development; GO…	down
SmiChr040436	1.6712	2.1732	3.1435	0.0955	0	0.0649	-5.45505	1.55875e-12	1.64317e-11	K01115 phospholipase D1/2 [EC:3.1.4.4] | (RefSeq) phospholipase D beta 1-like (A)	GO:0005737,cytoplasm; GO:0005886,plasma membrane; GO:0009506,plasmodesma; GO:0046872,metal ion binding; GO:0070290,N-acylphosphatidylethanolamine-specific phospholipase D activity; GO:0005546,phosphatidylinositol-4,5-bisphosphate binding; GO:0004630,phospholipase D activity; GO:0042742,defense response to bacterium; GO:0009395,phospholipid catabolic process; GO:0003674,molecular_function; GO:0005…	down
SmiChr082108	11.1995	6.9011	6.9636	0.1753	0.3431	0.0447	-5.45348	1.62627e-26	6.86058e-25	K05841 sterol 3beta-glucosyltransferase [EC:2.4.1.173] | (RefSeq) sterol 3-beta-glucosyltransferase UGT80A2-like (A)	GO:0005829,cytosol; GO:0005886,plasma membrane; GO:0051507,beta-sitosterol UDP-glucosyltransferase activity; GO:0102203,brassicasterol glucosyltransferase activity; GO:0102205,cholesterol alpha-glucosyltransferase activity; GO:0102202,soladodine glucosyltransferase activity; GO:0016906,sterol 3-beta-glucosyltransferase activity; GO:0005975,carbohydrate metabolic process; GO:0030259,lipid glycosyl…	down
SmiChr033362	6.8688	8.0041	5.2934	0.0419	0.1641	0.2566	-5.4489	6.41557e-25	2.41472e-23	K01904 4-coumarate--CoA ligase [EC:6.2.1.12] | (RefSeq) probable CoA ligase CCL7 isoform X1 (A)	GO:0005829,cytosol; GO:0005524,ATP binding; GO:0016405,CoA-ligase activity; GO:0000166,nucleotide binding; GO:0003674,molecular_function; GO:0005488,binding; GO:0017076,purine nucleotide binding; GO:0030554,adenyl nucleotide binding; GO:0032553,ribonucleotide binding; GO:0032555,purine ribonucleotide binding; GO:0032559,adenyl ribonucleotide binding; GO:0035639,purine ribonucleoside triphosphate …	down
SmiChr050313	0.8648	0.7858	0.8764	0	0	0.0548	-5.44786	5.2161e-05	0.000163492	--	GO:0005654,nucleoplasm; GO:0005634,nucleus; GO:0080111,DNA demethylation; GO:0043971,histone H3-K18 acetylation; GO:1901537,positive regulation of DNA demethylation; GO:0006139,nucleobase-containing compound metabolic process; GO:0006259,DNA metabolic process; GO:0006304,DNA modification; GO:0006725,cellular aromatic compound metabolic process; GO:0006807,nitrogen compound metabolic process; GO:0…	down
SmiChr041208	41.6292	54.8578	22.9375	0.756	1.4793	0.5141	-5.43524	2.48772e-29	1.28907e-27	K19891 glucan endo-1,3-beta-glucosidase 1/2/3 [EC:3.2.1.39] | (RefSeq) glucan endo-1,3-beta-glucosidase 1-like (A)	GO:0031225,anchored component of membrane; GO:0046658,anchored component of plasma membrane; GO:0009506,plasmodesma; GO:0001872,(1->3)-beta-D-glucan binding; GO:0030247,polysaccharide binding; GO:0009408,response to heat; GO:0003674,molecular_function; GO:0005488,binding; GO:0030246,carbohydrate binding; GO:0006950,response to stress; GO:0008150,biological_process; GO:0009266,response to temperat…	down
SmiChr042637	1.3751	1.6566	1.7757	0	0.1012	0	-5.43397	5.98587e-05	0.000185215	--	GO:0016021,integral component of membrane; GO:0005886,plasma membrane; GO:0005524,ATP binding; GO:0106310,protein serine kinase activity; GO:0004674,protein serine/threonine kinase activity; GO:0042742,defense response to bacterium; GO:0006468,protein phosphorylation; GO:0000166,nucleotide binding; GO:0003674,molecular_function; GO:0005488,binding; GO:0017076,purine nucleotide binding; GO:0030554…	down
SmiChr053192	5.199	3.2993	0.8319	0	0.1053	0.1098	-5.42593	2.11341e-05	7.13249e-05	--	GO:0016021,integral component of membrane; GO:0005575,cellular_component; GO:0016020,membrane; GO:0031224,intrinsic component of membrane; GO:0110165,cellular anatomical entity	down
SmiChr041527	3.7077	3.1628	0.13	0	0.1481	0	-5.42178	0.00109402	0.00264711	--	GO:0009535,chloroplast thylakoid membrane; GO:0016021,integral component of membrane; GO:0010598,NAD(P)H dehydrogenase complex (plastoquinone); GO:0042651,thylakoid membrane; GO:0016655,oxidoreductase activity, acting on NAD(P)H, quinone or similar compound as acceptor; GO:0048038,quinone binding; GO:0010258,NADH dehydrogenase complex (plastoquinone) assembly; GO:0009773,photosynthetic electron t…	down
SmiChr040780	9.683	4.2159	11.1361	0	0	0.5879	-5.42176	6.36498e-06	2.36858e-05	--	--	down
SmiChr070916	11.6006	21.3132	7.3891	0.3187	0.3118	0.3251	-5.40704	7.73366e-08	4.08383e-07	--	GO:0005576,extracellular region; GO:0010052,guard cell differentiation; GO:0007275,multicellular organism development; GO:0008150,biological_process; GO:0009653,anatomical structure morphogenesis; GO:0009791,post-embryonic development; GO:0009888,tissue development; GO:0009987,cellular process; GO:0010016,shoot system morphogenesis; GO:0010103,stomatal complex morphogenesis; GO:0010374,stomatal c…	down
SmiChr033414	5.1299	3.5554	2.4723	0	0	0.267	-5.4023	4.13417e-06	1.59033e-05	K03676 glutaredoxin 3 | (RefSeq) monothiol glutaredoxin-S2-like (A)	GO:0005737,cytoplasm; GO:0051537,2 iron, 2 sulfur cluster binding; GO:0097573,glutathione oxidoreductase activity; GO:0046872,metal ion binding; GO:0000122,negative regulation of transcription by RNA polymerase II; GO:0003674,molecular_function; GO:0005488,binding; GO:0051536,iron-sulfur cluster binding; GO:0051540,metal cluster binding; GO:0003824,catalytic activity; GO:0015035,protein disulfide…	down
SmiChr060182	7.1417	6.127	2.7189	0	0	0.3589	-5.40021	0.000121789	0.00035483	--	--	down
SmiChr071053	7.1927	5.4498	2.2059	0.1168	0	0.2382	-5.39523	1.25946e-07	6.41486e-07	--	GO:0005634,nucleus; GO:0003700,DNA-binding transcription factor activity; GO:0046872,metal ion binding; GO:0060862,negative regulation of floral organ abscission; GO:0006355,regulation of transcription, DNA-templated; GO:0003674,molecular_function; GO:0140110,transcription regulator activity; GO:0005488,binding; GO:0043167,ion binding; GO:0043169,cation binding; GO:0000003,reproduction; GO:000300…	down
SmiChr074203	13.9316	5.1992	4.2726	0.5528	0	0	-5.38926	1.52612e-05	5.32793e-05	--	GO:0005783,endoplasmic reticulum; GO:0005576,extracellular region; GO:0004029,aldehyde dehydrogenase (NAD+) activity; GO:0043878,glyceraldehyde-3-phosphate dehydrogenase (NAD+) (non-phosphorylating) activity; GO:0003674,molecular_function; GO:0003824,catalytic activity; GO:0004030,aldehyde dehydrogenase [NAD(P)+] activity; GO:0016491,oxidoreductase activity; GO:0016620,oxidoreductase activity, ac…	down
SmiChr012171	19.3275	14.7118	21.9635	0.2347	0.3826	0.7181	-5.38807	5.60511e-35	4.14376e-33	--	GO:0010468,regulation of gene expression; GO:0008150,biological_process; GO:0008152,metabolic process; GO:0010467,gene expression; GO:0019222,regulation of metabolic process; GO:0043170,macromolecule metabolic process; GO:0050789,regulation of biological process; GO:0060255,regulation of macromolecule metabolic process; GO:0065007,biological regulation; GO:0071704,organic substance metabolic proc…	down
SmiChr033661	6.1598	7.9331	7.2601	0	0.3376	0.176	-5.36795	1.07811e-08	6.55297e-08	K11406 histone deacetylase 4/5 [EC:3.5.1.98] | (RefSeq) histone deacetylase 5-like isoform X1 (A)	GO:0005737,cytoplasm; GO:0005634,nucleus; GO:0004407,histone deacetylase activity; GO:0016787,hydrolase activity; GO:0008270,zinc ion binding; GO:0006325,chromatin organization; GO:0003674,molecular_function; GO:0003824,catalytic activity; GO:0016810,hydrolase activity, acting on carbon-nitrogen (but not peptide) bonds; GO:0016811,hydrolase activity, acting on carbon-nitrogen (but not peptide) bo…	down
SmiChr060786	3.7734	4.7534	2.6954	0.1365	0	0.1392	-5.36271	1.85559e-10	1.46689e-09	K23951 dymeclin | (RefSeq) dymeclin-like (A)	GO:0009535,chloroplast thylakoid membrane; GO:0005829,cytosol; GO:0005768,endosome; GO:0005794,Golgi apparatus; GO:0005797,Golgi medial cisterna; GO:0000139,Golgi membrane; GO:0016021,integral component of membrane; GO:0000325,plant-type vacuole; GO:0005886,plasma membrane; GO:0005802,trans-Golgi network; GO:0008168,methyltransferase activity; GO:0015976,carbon utilization; GO:0009965,leaf morpho…	down
SmiChr081999	14.5179	5.7181	13.3977	0.5013	0.2452	0.0639	-5.35936	8.08714e-20	1.92598e-18	K24028 salicylic acid 3-hydroxylase [EC:1.14.11.-] | (RefSeq) protein DOWNY MILDEW RESISTANCE 6-like (A)	GO:0046872,metal ion binding; GO:0016491,oxidoreductase activity; GO:0003674,molecular_function; GO:0005488,binding; GO:0043167,ion binding; GO:0043169,cation binding; GO:0003824,catalytic activity	down
SmiChr063073	7.033	4.8285	3.4402	0.1908	0.1866	0	-5.32216	1.46695e-13	1.76158e-12	K21343 ubiquitin carboxyl-terminal hydrolase 15 [EC:3.4.19.12] | (RefSeq) ubiquitin carboxyl-terminal hydrolase 8-like (A)	GO:0004843,thiol-dependent ubiquitin-specific protease activity; GO:0016579,protein deubiquitination; GO:0006511,ubiquitin-dependent protein catabolic process; GO:0003674,molecular_function; GO:0003824,catalytic activity; GO:0008233,peptidase activity; GO:0008242,omega peptidase activity; GO:0016787,hydrolase activity; GO:0101005,ubiquitinyl hydrolase activity; GO:0140096,catalytic activity, acti…	down
SmiChr013082	47.6009	26.2869	9.3551	0.8786	0.7306	0.4481	-5.32141	1.24735e-24	4.58831e-23	K05280 flavonoid 3'-monooxygenase [EC:1.14.14.82] | (RefSeq) flavonoid 3'-monooxygenase (A)	GO:0005789,endoplasmic reticulum membrane; GO:0016021,integral component of membrane; GO:0016711,flavonoid 3'-monooxygenase activity; GO:0020037,heme binding; GO:0005506,iron ion binding; GO:0009813,flavonoid biosynthetic process; GO:0003674,molecular_function; GO:0003824,catalytic activity; GO:0004497,monooxygenase activity; GO:0016491,oxidoreductase activity; GO:0016705,oxidoreductase activity,…	down
SmiChr012142	5.3187	5.4525	6.5836	0.1602	0.1343	0.1401	-5.31662	3.92132e-41	4.29943e-39	K12580 CCR4-NOT transcription complex subunit 3 | (RefSeq) CCR4-NOT transcription complex subunit 3-like isoform X1 (A)	GO:0030015,CCR4-NOT core complex; GO:0005737,cytoplasm; GO:0005634,nucleus; GO:0006355,regulation of transcription, DNA-templated; GO:0006139,nucleobase-containing compound metabolic process; GO:0006351,transcription, DNA-templated; GO:0006725,cellular aromatic compound metabolic process; GO:0006807,nitrogen compound metabolic process; GO:0008150,biological_process; GO:0008152,metabolic process; …	down
SmiChr061458	2.5528	2.4473	2.9592	0.0669	0.1309	0	-5.30866	4.23923e-15	6.02464e-14	K13430 serine/threonine-protein kinase PBS1 [EC:2.7.11.1] | (RefSeq) serine/threonine-protein kinase PBS1-like (A)	GO:0016021,integral component of membrane; GO:0005634,nucleus; GO:0005886,plasma membrane; GO:0005524,ATP binding; GO:0030246,carbohydrate binding; GO:0004672,protein kinase activity; GO:0106310,protein serine kinase activity; GO:0004674,protein serine/threonine kinase activity; GO:0031625,ubiquitin protein ligase binding; GO:0009738,abscisic acid-activated signaling pathway; GO:0071215,cellular …	down
SmiChr072484	1.0378	0.8564	1.6767	0.0362	0.0354	0.0184	-5.29946	6.53756e-12	6.35445e-11	--	GO:0005634,nucleus; GO:0009718,anthocyanin-containing compound biosynthetic process; GO:0015995,chlorophyll biosynthetic process; GO:0045893,positive regulation of transcription, DNA-templated; GO:0009416,response to light stimulus; GO:0008150,biological_process; GO:0008152,metabolic process; GO:0009058,biosynthetic process; GO:0009812,flavonoid metabolic process; GO:0009813,flavonoid biosyntheti…	down
SmiChr021973	3.3531	5.9835	3.546	0.1652	0.1616	0	-5.29544	6.23011e-06	2.32179e-05	--	GO:0005524,ATP binding; GO:0004672,protein kinase activity; GO:0006468,protein phosphorylation; GO:0000166,nucleotide binding; GO:0003674,molecular_function; GO:0005488,binding; GO:0017076,purine nucleotide binding; GO:0030554,adenyl nucleotide binding; GO:0032553,ribonucleotide binding; GO:0032555,purine ribonucleotide binding; GO:0032559,adenyl ribonucleotide binding; GO:0035639,purine ribonucl…	down
SmiChr033679	469.443	554.66	398.864	12.6595	13.488	10.3964	-5.28202	1.98237e-178	2.24959e-174	--	--	down
SmiChr012362	1.1499	1.0403	0.1282	0	0.0584	0	-5.28137	0.000122944	0.000357964	K17604 zinc finger SWIM domain-containing protein 3 | (RefSeq) uncharacterized protein LOC121778183 (A)	GO:0003677,DNA binding; GO:0004803,transposase activity; GO:0008270,zinc ion binding; GO:0043562,cellular response to nitrogen levels; GO:0009744,response to sucrose; GO:0006313,transposition, DNA-mediated; GO:0003674,molecular_function; GO:0003676,nucleic acid binding; GO:0005488,binding; GO:0097159,organic cyclic compound binding; GO:1901363,heterocyclic compound binding; GO:0003824,catalytic a…	down
SmiChr020167	14.574	13.6411	4.7189	0.2322	0.5301	0.0789	-5.27557	1.23033e-15	1.88038e-14	--	GO:0048046,apoplast; GO:0004190,aspartic-type endopeptidase activity; GO:0006952,defense response; GO:0006508,proteolysis; GO:0003674,molecular_function; GO:0003824,catalytic activity; GO:0004175,endopeptidase activity; GO:0008233,peptidase activity; GO:0016787,hydrolase activity; GO:0070001,aspartic-type peptidase activity; GO:0140096,catalytic activity, acting on a protein; GO:0006950,response …	down
SmiChr072728	3.2607	8.1875	5.0463	0.0717	0.1402	0.2193	-5.27033	2.99831e-12	3.03386e-11	K08908 light-harvesting complex I chlorophyll a/b binding protein 2 | (RefSeq) photosystem I chlorophyll a/b-binding protein 6, chloroplastic-like (A)	GO:0009507,chloroplast; GO:0009535,chloroplast thylakoid membrane; GO:0016021,integral component of membrane; GO:0009522,photosystem I; GO:0016168,chlorophyll binding; GO:0046872,metal ion binding; GO:0009768,photosynthesis, light harvesting in photosystem I; GO:0009416,response to light stimulus; GO:0003674,molecular_function; GO:0005488,binding; GO:0046906,tetrapyrrole binding; GO:0097159,organ…	down
SmiSca0647	2.1824	0.1448	2.0525	0	0	0.106	-5.27014	0.00114662	0.0027585	--	GO:0046872,metal ion binding; GO:0003674,molecular_function; GO:0005488,binding; GO:0043167,ion binding; GO:0043169,cation binding	down
SmiChr080552	4.0854	4.4493	4.0661	0	0	0.337	-5.24754	3.61843e-08	2.02431e-07	K07020 uncharacterized protein | (RefSeq) KAT8 regulatory NSL complex subunit 3-like isoform X1 (A)	GO:0016787,hydrolase activity; GO:0003674,molecular_function; GO:0003824,catalytic activity	down
SmiChr051658	0.6801	0.556	0.1788	0	0	0.0354	-5.24277	0.000330303	0.000884341	K23025 H+-translocating diphosphatase [EC:7.1.3.1] | (RefSeq) pyrophosphate-energized vacuolar membrane proton pump-like (A)	GO:0016021,integral component of membrane; GO:0005774,vacuolar membrane; GO:0004427,inorganic diphosphatase activity; GO:0046872,metal ion binding; GO:0009678,pyrophosphate hydrolysis-driven proton transmembrane transporter activity; GO:0003674,molecular_function; GO:0003824,catalytic activity; GO:0016462,pyrophosphatase activity; GO:0016787,hydrolase activity; GO:0016817,hydrolase activity, acti…	down
SmiChr021325	2.0897	1.4635	0.9495	0	0.1082	0	-5.23859	0.000188048	0.000528734	--	--	down
SmiChr020739	1.9434	2.3296	0.4876	0.0631	0	0.0644	-5.23773	3.54379e-05	0.000114405	--	GO:0005783,endoplasmic reticulum; GO:0016021,integral component of membrane; GO:0005575,cellular_component; GO:0005622,intracellular anatomical structure; GO:0005737,cytoplasm; GO:0012505,endomembrane system; GO:0043226,organelle; GO:0043227,membrane-bounded organelle; GO:0043229,intracellular organelle; GO:0043231,intracellular membrane-bounded organelle; GO:0110165,cellular anatomical entity; G…	down
SmiChr071278	18.2488	17.7212	19.0932	0.3398	0.5225	0.5942	-5.2374	1.32651e-61	3.90992e-59	K03250 translation initiation factor 3 subunit E | (RefSeq) eukaryotic translation initiation factor 3 subunit E-like (A)	GO:0008180,COP9 signalosome; GO:0005737,cytoplasm; GO:0005829,cytosol; GO:0031597,cytosolic proteasome complex; GO:0016282,eukaryotic 43S preinitiation complex; GO:0033290,eukaryotic 48S preinitiation complex; GO:0005852,eukaryotic translation initiation factor 3 complex; GO:0071540,eukaryotic translation initiation factor 3 complex, eIF3e; GO:0005634,nucleus; GO:0003729,mRNA binding; GO:0003743,…	down
SmiSca0021	0.9538	0.9492	2.9252	0.1298	0	0	-5.22075	2.44922e-07	1.18625e-06	K12309 beta-galactosidase [EC:3.2.1.23] | (RefSeq) beta-galactosidase 17-like (A)	GO:0048046,apoplast; GO:0009505,plant-type cell wall; GO:0005886,plasma membrane; GO:0005773,vacuole; GO:0004565,beta-galactosidase activity; GO:0030246,carbohydrate binding; GO:0005975,carbohydrate metabolic process; GO:0003674,molecular_function; GO:0003824,catalytic activity; GO:0004553,hydrolase activity, hydrolyzing O-glycosyl compounds; GO:0015925,galactosidase activity; GO:0016787,hydrolas…	down
SmiChr063526	8.0167	3.3753	5.1063	0.2202	0	0.2247	-5.21084	2.56778e-09	1.71105e-08	K09264 MADS-box transcription factor, plant | (RefSeq) MADS-box transcription factor 23-like isoform X1 (A)	GO:0005634,nucleus; GO:0000981,DNA-binding transcription factor activity, RNA polymerase II-specific; GO:0046983,protein dimerization activity; GO:0000978,RNA polymerase II cis-regulatory region sequence-specific DNA binding; GO:0045944,positive regulation of transcription by RNA polymerase II; GO:0006357,regulation of transcription by RNA polymerase II; GO:0003674,molecular_function; GO:0003700,…	down
SmiChr030324	5.0567	1.977	3.3232	0	0.2524	0	-5.20864	0.000239406	0.000658533	K02931 large subunit ribosomal protein L5 | (RefSeq) 50S ribosomal protein L5, chloroplastic-like (A)	GO:0009507,chloroplast; GO:0005840,ribosome; GO:0003723,RNA binding; GO:0019843,rRNA binding; GO:0003735,structural constituent of ribosome; GO:0006412,translation; GO:0003674,molecular_function; GO:0003676,nucleic acid binding; GO:0005488,binding; GO:0097159,organic cyclic compound binding; GO:1901363,heterocyclic compound binding; GO:0005198,structural molecule activity; GO:0006518,peptide meta…	down
SmiChr063995	1.811	0.6714	3.2236	0	0	0.1552	-5.20624	3.43262e-06	1.33861e-05	K15639 PHYB activation tagged suppressor 1 [EC:1.14.-.-] | (RefSeq) cytochrome P450 734A1-like (A)	GO:0016021,integral component of membrane; GO:0020037,heme binding; GO:0005506,iron ion binding; GO:0004497,monooxygenase activity; GO:0016705,oxidoreductase activity, acting on paired donors, with incorporation or reduction of molecular oxygen; GO:0003674,molecular_function; GO:0005488,binding; GO:0046906,tetrapyrrole binding; GO:0097159,organic cyclic compound binding; GO:1901363,heterocyclic c…	down
SmiChr053770	2.6589	2.0615	1.8205	0	0.0864	0.0901	-5.2048	3.19713e-10	2.44481e-09	K09285 AP2-like factor, ANT lineage | (RefSeq) AP2-like ethylene-responsive transcription factor At2g41710 isoform X1 (A)	GO:0005634,nucleus; GO:0003677,DNA binding; GO:0003700,DNA-binding transcription factor activity; GO:0009873,ethylene-activated signaling pathway; GO:0003674,molecular_function; GO:0003676,nucleic acid binding; GO:0005488,binding; GO:0097159,organic cyclic compound binding; GO:1901363,heterocyclic compound binding; GO:0140110,transcription regulator activity; GO:0000160,phosphorelay signal transd…	down
SmiChr041048	2.2196	4.2542	2.1178	0.2349	0	0	-5.20443	1.69057e-05	5.83899e-05	--	GO:0005737,cytoplasm; GO:0047372,acylglycerol lipase activity; GO:0004620,phospholipase activity; GO:0006952,defense response; GO:0016042,lipid catabolic process; GO:0009737,response to abscisic acid; GO:0003674,molecular_function; GO:0003824,catalytic activity; GO:0016298,lipase activity; GO:0016787,hydrolase activity; GO:0016788,hydrolase activity, acting on ester bonds; GO:0052689,carboxylic e…	down
SmiChr050466	6.3347	4.977	4.0389	0.1786	0.1747	0.0607	-5.20009	4.69388e-16	7.47595e-15	K08064 nuclear transcription factor Y, alpha | (RefSeq) nuclear transcription factor Y subunit A-7-like isoform X1 (A)	GO:0005634,nucleus; GO:0003700,DNA-binding transcription factor activity; GO:0000981,DNA-binding transcription factor activity, RNA polymerase II-specific; GO:0000978,RNA polymerase II cis-regulatory region sequence-specific DNA binding; GO:0045892,negative regulation of transcription, DNA-templated; GO:0006357,regulation of transcription by RNA polymerase II; GO:0003674,molecular_function; GO:01…	down
SmiChr042674	26.9962	23.4088	25.9257	0.4136	0.5058	1.1601	-5.19966	3.88689e-41	4.29614e-39	--	GO:0016021,integral component of membrane; GO:0005886,plasma membrane; GO:0006979,response to oxidative stress; GO:0006950,response to stress; GO:0008150,biological_process; GO:0050896,response to stimulus; GO:0005575,cellular_component; GO:0016020,membrane; GO:0031224,intrinsic component of membrane; GO:0110165,cellular anatomical entity; GO:0071944,cell periphery	down
SmiChr061098	0.7759	0.4877	1.0521	0	0.0571	0	-5.19631	0.0002202	0.000610216	K00218 protochlorophyllide reductase [EC:1.3.1.33] | (RefSeq) protochlorophyllide reductase-like (A)	GO:0009507,chloroplast; GO:0016630,protochlorophyllide reductase activity; GO:0015995,chlorophyll biosynthetic process; GO:0015979,photosynthesis; GO:0003674,molecular_function; GO:0003824,catalytic activity; GO:0016491,oxidoreductase activity; GO:0016627,oxidoreductase activity, acting on the CH-CH group of donors; GO:0016628,oxidoreductase activity, acting on the CH-CH group of donors, NAD or N…	down
SmiChr022087	2.0659	2.2082	1.6895	0.164	0	0	-5.18671	7.63837e-08	4.03915e-07	--	--	down
SmiChr020662	6.5247	6.6556	8.0542	0.1748	0.228	0.1783	-5.18548	1.40629e-22	4.25563e-21	K21480 heme oxygenase (biliverdin-producing, ferredoxin) [EC:1.14.15.20] | (RefSeq) heme oxygenase 1, chloroplastic-like (A)	GO:0009507,chloroplast; GO:0020037,heme binding; GO:0004392,heme oxygenase (decyclizing) activity; GO:0046872,metal ion binding; GO:0016117,carotenoid biosynthetic process; GO:0071494,cellular response to UV-C; GO:0010019,chloroplast-nucleus signaling pathway; GO:0009813,flavonoid biosynthetic process; GO:0006788,heme oxidation; GO:0015979,photosynthesis; GO:0010024,phytochromobilin biosynthetic …	down
SmiChr020079	8.3725	2.9676	0.7035	0.1638	0.1603	0	-5.18362	0.000161292	0.000458961	--	GO:0005634,nucleus; GO:0003700,DNA-binding transcription factor activity; GO:0046872,metal ion binding; GO:0060862,negative regulation of floral organ abscission; GO:0006355,regulation of transcription, DNA-templated; GO:0003674,molecular_function; GO:0140110,transcription regulator activity; GO:0005488,binding; GO:0043167,ion binding; GO:0043169,cation binding; GO:0000003,reproduction; GO:000300…	down
SmiChr033402	2.1725	2.6825	1.3819	0.1149	0.0562	0	-5.18287	1.20725e-07	6.16697e-07	K11816 indole-3-pyruvate monooxygenase [EC:1.14.13.168] | (RefSeq) probable indole-3-pyruvate monooxygenase YUCCA10 (A)	GO:0050660,flavin adenine dinucleotide binding; GO:0103075,indole-3-pyruvate monooxygenase activity; GO:0004497,monooxygenase activity; GO:0050661,NADP binding; GO:0009851,auxin biosynthetic process; GO:0009723,response to ethylene; GO:0000166,nucleotide binding; GO:0003674,molecular_function; GO:0005488,binding; GO:0036094,small molecule binding; GO:0043167,ion binding; GO:0043168,anion binding;…	down
SmiChr073866	8.8747	9.785	7.8323	0	0.1785	0.5582	-5.17788	2.58284e-17	4.79707e-16	K10144 RING finger and CHY zinc finger domain-containing protein 1 [EC:2.3.2.27] | (RefSeq) E3 ubiquitin-protein ligase RZFP34-like (A)	GO:0005783,endoplasmic reticulum; GO:0005634,nucleus; GO:0061630,ubiquitin protein ligase activity; GO:0008270,zinc ion binding; GO:0016567,protein ubiquitination; GO:1902456,regulation of stomatal opening; GO:0006511,ubiquitin-dependent protein catabolic process; GO:0003674,molecular_function; GO:0003824,catalytic activity; GO:0004842,ubiquitin-protein transferase activity; GO:0016740,transferas…	down
SmiChr020580	1.7725	0.7988	0.9026	0	0.0935	0	-5.17547	1.86026e-05	6.36757e-05	K20044 phosphatidylinositol-binding clathrin assembly protein | (RefSeq) putative clathrin assembly protein At5g57200 (A)	GO:0009504,cell plate; GO:0005905,clathrin-coated pit; GO:0030136,clathrin-coated vesicle; GO:0005829,cytosol; GO:0005794,Golgi apparatus; GO:0005634,nucleus; GO:0005886,plasma membrane; GO:0005545,1-phosphatidylinositol binding; GO:0032050,clathrin heavy chain binding; GO:0005546,phosphatidylinositol-4,5-bisphosphate binding; GO:0000149,SNARE binding; GO:0048268,clathrin coat assembly; GO:007258…	down
SmiChr071934	8.1611	5.0164	11.4838	0	0.671	0	-5.16273	1.86267e-05	6.37345e-05	K03104 signal recognition particle subunit SRP14 | (RefSeq) signal recognition particle 14 kDa protein-like isoform X1 (A)	GO:0005829,cytosol; GO:0005786,signal recognition particle, endoplasmic reticulum targeting; GO:0008312,7S RNA binding; GO:0030942,endoplasmic reticulum signal peptide binding; GO:0045047,protein targeting to ER; GO:0006614,SRP-dependent cotranslational protein targeting to membrane; GO:0003674,molecular_function; GO:0003676,nucleic acid binding; GO:0003723,RNA binding; GO:0005488,binding; GO:009…	down
SmiChr080160	9.9861	14.1812	4.4047	0	0.3137	0.4905	-5.15665	1.66859e-09	1.14136e-08	K01209 alpha-L-arabinofuranosidase [EC:3.2.1.55] | (RefSeq) alpha-L-arabinofuranosidase 1-like (A)	GO:0005576,extracellular region; GO:0046556,alpha-L-arabinofuranosidase activity; GO:0046373,L-arabinose metabolic process; GO:0003674,molecular_function; GO:0003824,catalytic activity; GO:0004553,hydrolase activity, hydrolyzing O-glycosyl compounds; GO:0016787,hydrolase activity; GO:0016798,hydrolase activity, acting on glycosyl bonds; GO:0005975,carbohydrate metabolic process; GO:0005996,monosa…	down
SmiChr053816	6.4687	8.5989	4.8128	0.1668	0.3264	0.0681	-5.13864	6.9229e-26	2.80575e-24	K01187 alpha-glucosidase [EC:3.2.1.20] | (RefSeq) alpha-glucosidase (A)	GO:0030246,carbohydrate binding; GO:0032450,maltose alpha-glucosidase activity; GO:0003674,molecular_function; GO:0005488,binding; GO:0003824,catalytic activity; GO:0004553,hydrolase activity, hydrolyzing O-glycosyl compounds; GO:0004558,alpha-1,4-glucosidase activity; GO:0015926,glucosidase activity; GO:0016787,hydrolase activity; GO:0016798,hydrolase activity, acting on glycosyl bonds; GO:00905…	down
SmiChr042707	4.4599	3.258	4.1325	0	0.3316	0	-5.12608	5.84084e-11	4.93535e-10	K03424 TatD DNase family protein [EC:3.1.21.-] | (RefSeq) uncharacterized metal-dependent hydrolase YabD-like (A)	GO:0016788,hydrolase activity, acting on ester bonds; GO:0003674,molecular_function; GO:0003824,catalytic activity; GO:0016787,hydrolase activity	down
SmiChr031839	1.7181	1.2665	3.3566	0.0909	0.0889	0	-5.11936	2.48039e-05	8.25922e-05	--	GO:0016021,integral component of membrane; GO:0005886,plasma membrane; GO:0005575,cellular_component; GO:0016020,membrane; GO:0031224,intrinsic component of membrane; GO:0110165,cellular anatomical entity; GO:0071944,cell periphery	down
SmiChr030107	1.1066	0.6007	0.9872	0	0.0703	0	-5.11379	0.000270334	0.000736201	--	--	down
SmiChr074151	17.8201	15.8829	14.4137	0.6994	0.4106	0.2854	-5.10227	6.13157e-22	1.76602e-20	--	GO:0048046,apoplast; GO:0005783,endoplasmic reticulum; GO:0009506,plasmodesma; GO:0099503,secretory vesicle; GO:0005504,fatty acid binding; GO:0043621,protein self-association; GO:0008270,zinc ion binding; GO:0006869,lipid transport; GO:0009627,systemic acquired resistance; GO:0009862,systemic acquired resistance, salicylic acid mediated signaling pathway; GO:0003674,molecular_function; GO:000548…	down
SmiChr041775	8.9532	9.3213	8.4487	0.2952	0.4813	0	-5.08748	1.95744e-17	3.66854e-16	--	GO:0032541,cortical endoplasmic reticulum; GO:0005737,cytoplasm; GO:0005783,endoplasmic reticulum; GO:0005789,endoplasmic reticulum membrane; GO:0016020,membrane; GO:0009658,chloroplast organization; GO:0010274,hydrotropism; GO:0006996,organelle organization; GO:0008150,biological_process; GO:0009657,plastid organization; GO:0009987,cellular process; GO:0016043,cellular component organization; GO…	down
SmiSca0092	3.1604	9.0804	7.2538	0.1456	0.4275	0	-5.08438	1.3806e-11	1.27167e-10	K07942 ADP-ribosylation factor-like protein 1 | (RefSeq) ADP-ribosylation factor 1 (A)	GO:0005794,Golgi apparatus; GO:0005525,GTP binding; GO:0003924,GTPase activity; GO:0006886,intracellular protein transport; GO:0016192,vesicle-mediated transport; GO:0000166,nucleotide binding; GO:0001882,nucleoside binding; GO:0001883,purine nucleoside binding; GO:0003674,molecular_function; GO:0005488,binding; GO:0017076,purine nucleotide binding; GO:0019001,guanyl nucleotide binding; GO:003254…	down
SmiChr040286	1.8757	2.2683	2.6796	0.0678	0.0664	0.0692	-5.06639	1.78931e-13	2.11953e-12	K14304 nuclear pore complex protein Nup85 | (RefSeq) nuclear pore complex protein NUP85-like (A)	GO:0005635,nuclear envelope; GO:0031080,nuclear pore outer ring; GO:0017056,structural constituent of nuclear pore; GO:0006406,mRNA export from nucleus; GO:0045893,positive regulation of transcription, DNA-templated; GO:0006606,protein import into nucleus; GO:0009737,response to abscisic acid; GO:0003674,molecular_function; GO:0005198,structural molecule activity; GO:0006403,RNA localization; GO:…	down
SmiChr042708	10.7522	8.6735	12.3767	0.4737	0.2648	0.2071	-5.0647	5.00997e-27	2.1951e-25	--	GO:0016021,integral component of membrane; GO:0009705,plant-type vacuole membrane; GO:1900458,negative regulation of brassinosteroid mediated signaling pathway; GO:0007033,vacuole organization; GO:0098876,vesicle-mediated transport to the plasma membrane; GO:0007154,cell communication; GO:0007165,signal transduction; GO:0008150,biological_process; GO:0009719,response to endogenous stimulus; GO:00…	down
SmiChr011149	0.9513	1.1361	1.167	0	0.0886	0	-5.06181	0.00028323	0.000768004	K14538 nuclear GTP-binding protein | (RefSeq) guanine nucleotide-binding protein-like NSN1 (A)	GO:0005730,nucleolus; GO:0009506,plasmodesma; GO:0005525,GTP binding; GO:0003729,mRNA binding; GO:0048825,cotyledon development; GO:0048444,floral organ morphogenesis; GO:0010077,maintenance of inflorescence meristem identity; GO:0045892,negative regulation of transcription, DNA-templated; GO:0045995,regulation of embryonic development; GO:0045604,regulation of epidermal cell differentiation; GO:…	down
SmiChr072000	8.5348	10.8344	13.9325	0.336	0.4227	0.2448	-5.04853	7.79059e-33	4.92522e-31	K15285 solute carrier family 35, member E3 | (RefSeq) UDP-xylose transporter 1-like (A)	GO:0005794,Golgi apparatus; GO:0000139,Golgi membrane; GO:0016021,integral component of membrane; GO:0015297,antiporter activity; GO:0005457,GDP-fucose transmembrane transporter activity; GO:0005338,nucleotide-sugar transmembrane transporter activity; GO:0022857,transmembrane transporter activity; GO:0005459,UDP-galactose transmembrane transporter activity; GO:0005460,UDP-glucose transmembrane tr…	down
SmiChr063470	8.6879	9.7051	14.3608	0.2488	0.3786	0.3666	-5.04005	1.18837e-44	1.60543e-42	K11267 sister chromatid cohesion protein PDS5 | (RefSeq) sister chromatid cohesion protein PDS5 homolog B-like isoform X1 (A)	GO:0005634,nucleus; GO:0051301,cell division; GO:0006310,DNA recombination; GO:0006281,DNA repair; GO:0035825,homologous recombination; GO:0007064,mitotic sister chromatid cohesion; GO:0008150,biological_process; GO:0009987,cellular process; GO:0006139,nucleobase-containing compound metabolic process; GO:0006259,DNA metabolic process; GO:0006725,cellular aromatic compound metabolic process; GO:00…	down
SmiChr040336	104.093	47.8334	203.947	4.7468	2.4822	3.6732	-5.02416	2.51757e-28	1.22091e-26	--	GO:0005576,extracellular region; GO:0016787,hydrolase activity; GO:0006952,defense response; GO:0009607,response to biotic stimulus; GO:0003674,molecular_function; GO:0003824,catalytic activity; GO:0006950,response to stress; GO:0008150,biological_process; GO:0050896,response to stimulus; GO:0005575,cellular_component; GO:0110165,cellular anatomical entity	down
SmiChr062825	15.1871	15.5409	5.2629	0.3677	0.2399	0.5001	-5.02356	1.36704e-13	1.64771e-12	--	GO:0005509,calcium ion binding; GO:0003674,molecular_function; GO:0005488,binding; GO:0043167,ion binding; GO:0043169,cation binding; GO:0046872,metal ion binding	down
SmiChr021488	1.8007	2.4503	0.8115	0.0525	0.1027	0	-5.01621	1.42652e-06	5.99784e-06	K00036 glucose-6-phosphate 1-dehydrogenase [EC:1.1.1.49 1.1.1.363] | (RefSeq) glucose-6-phosphate 1-dehydrogenase, cytoplasmic isoform-like (A)	GO:0005829,cytosol; GO:0004345,glucose-6-phosphate dehydrogenase activity; GO:0050661,NADP binding; GO:0006006,glucose metabolic process; GO:0009051,pentose-phosphate shunt, oxidative branch; GO:0003674,molecular_function; GO:0003824,catalytic activity; GO:0016491,oxidoreductase activity; GO:0016614,oxidoreductase activity, acting on CH-OH group of donors; GO:0016616,oxidoreductase activity, acti…	down
SmiChr031437	6.1741	1.4562	0.7005	0.153	0.0998	0	-5.00943	1.48369e-06	6.21747e-06	K15382 solute carrier family 50 (sugar transporter) | (RefSeq) bidirectional sugar transporter SWEET17-like (A)	GO:0016021,integral component of membrane; GO:0009705,plant-type vacuole membrane; GO:0005353,fructose transmembrane transporter activity; GO:0051119,sugar transmembrane transporter activity; GO:0008643,carbohydrate transport; GO:0070417,cellular response to cold; GO:0006995,cellular response to nitrogen starvation; GO:0007623,circadian rhythm; GO:1902334,fructose export from vacuole to cytoplasm…	down
SmiChr082727	3.1294	2.8918	1.6453	0	0.1562	0.0814	-4.99999	4.19228e-07	1.93587e-06	K02864 large subunit ribosomal protein L10 | (RefSeq) 50S ribosomal protein L10, chloroplastic-like (A)	GO:0009507,chloroplast; GO:0005840,ribosome; GO:0019843,rRNA binding; GO:0003674,molecular_function; GO:0003676,nucleic acid binding; GO:0003723,RNA binding; GO:0005488,binding; GO:0097159,organic cyclic compound binding; GO:1901363,heterocyclic compound binding; GO:0005575,cellular_component; GO:0005622,intracellular anatomical structure; GO:0005737,cytoplasm; GO:0009536,plastid; GO:0043226,orga…	down
SmiChr042728	2.0336	1.6295	1.1663	0.0755	0	0.077	-4.9942	4.93061e-09	3.15226e-08	K00215 4-hydroxy-tetrahydrodipicolinate reductase [EC:1.17.1.8] | (RefSeq) 4-hydroxy-tetrahydrodipicolinate reductase 2, chloroplastic-like (A)	GO:0009570,chloroplast stroma; GO:0008839,4-hydroxy-tetrahydrodipicolinate reductase; GO:0070402,NADPH binding; GO:0019877,diaminopimelate biosynthetic process; GO:0009089,lysine biosynthetic process via diaminopimelate; GO:0003674,molecular_function; GO:0003824,catalytic activity; GO:0016491,oxidoreductase activity; GO:0016627,oxidoreductase activity, acting on the CH-CH group of donors; GO:0016…	down
SmiSca0110	2.1376	2.6763	1.438	0	0	0.201	-4.98514	3.42708e-05	0.000110862	--	--	down
SmiChr030943	33.0774	29.891	44.2504	1.2221	1.0628	1.1081	-4.97816	8.87934e-63	2.72332e-60	--	GO:0005794,Golgi apparatus; GO:0005575,cellular_component; GO:0005622,intracellular anatomical structure; GO:0005737,cytoplasm; GO:0012505,endomembrane system; GO:0043226,organelle; GO:0043227,membrane-bounded organelle; GO:0043229,intracellular organelle; GO:0043231,intracellular membrane-bounded organelle; GO:0110165,cellular anatomical entity	down
SmiChr041199	0.7057	1.0328	1.375	0.0395	0.0193	0.0403	-4.97713	2.27759e-10	1.77881e-09	K16075 magnesium transporter | (RefSeq) magnesium transporter MRS2-5-like isoform X1 (A)	GO:0016021,integral component of membrane; GO:0015095,magnesium ion transmembrane transporter activity; GO:0015693,magnesium ion transport; GO:0003674,molecular_function; GO:0005215,transporter activity; GO:0008324,cation transmembrane transporter activity; GO:0015075,ion transmembrane transporter activity; GO:0015318,inorganic molecular entity transmembrane transporter activity; GO:0022857,trans…	down
SmiChr012940	18.8862	18.0671	20.0832	0.5226	1.0866	0.1999	-4.96446	1.40935e-40	1.46728e-38	K20604 mitogen-activated protein kinase kinase 9 [EC:2.7.12.2] | (RefSeq) mitogen-activated protein kinase kinase 9-like (A)	GO:0005737,cytoplasm; GO:0005634,nucleus; GO:0005524,ATP binding; GO:0004708,MAP kinase kinase activity; GO:0030295,protein kinase activator activity; GO:0106310,protein serine kinase activity; GO:0004674,protein serine/threonine kinase activity; GO:0004713,protein tyrosine kinase activity; GO:0010120,camalexin biosynthetic process; GO:0071456,cellular response to hypoxia; GO:0009693,ethylene bio…	down
SmiChr063946	0.4223	0.0841	0.5181	0	0	0.0308	-4.96321	0.00135385	0.0032121	--	--	down
SmiChr070650	1.1488	1.355	1.2527	0.1216	0	0	-4.95164	2.78115e-05	9.16051e-05	--	GO:0046872,metal ion binding; GO:0008237,metallopeptidase activity; GO:0006508,proteolysis; GO:0003674,molecular_function; GO:0005488,binding; GO:0043167,ion binding; GO:0043169,cation binding; GO:0003824,catalytic activity; GO:0008233,peptidase activity; GO:0016787,hydrolase activity; GO:0140096,catalytic activity, acting on a protein; GO:0006807,nitrogen compound metabolic process; GO:0008150,b…	down
SmiChr033743	0.4337	0.1882	0.3547	0.0159	0.0155	0	-4.93169	4.19768e-05	0.000133713	--	GO:0009941,chloroplast envelope; GO:0009707,chloroplast outer membrane; GO:0016021,integral component of membrane; GO:0031010,ISWI-type complex; GO:0005634,nucleus; GO:0046872,metal ion binding; GO:0035064,methylated histone binding; GO:0010019,chloroplast-nucleus signaling pathway; GO:0045893,positive regulation of transcription, DNA-templated; GO:0003674,molecular_function; GO:0005488,binding; …	down
SmiChr080640	98.3239	34.1477	31.1392	1.72	1.1218	2.4855	-4.92029	1.18201e-22	3.62038e-21	--	GO:0048046,apoplast; GO:0102910,dirigent protein activity; GO:0019438,aromatic compound biosynthetic process; GO:0009699,phenylpropanoid biosynthetic process; GO:0009753,response to jasmonic acid; GO:0009411,response to UV; GO:0009611,response to wounding; GO:0003674,molecular_function; GO:0003824,catalytic activity; GO:0016491,oxidoreductase activity; GO:0016679,oxidoreductase activity, acting o…	down
SmiChr020353	7.2971	5.1377	4.6281	0.3546	0.2081	0	-4.90772	1.01771e-14	1.38726e-13	K10839 UV excision repair protein RAD23 | (RefSeq) ubiquitin receptor RAD23b-like (A)	GO:0005737,cytoplasm; GO:0005829,cytosol; GO:0005654,nucleoplasm; GO:0005634,nucleus; GO:0003684,damaged DNA binding; GO:0031593,polyubiquitin modification-dependent protein binding; GO:0070628,proteasome binding; GO:0043130,ubiquitin binding; GO:0006289,nucleotide-excision repair; GO:0043161,proteasome-mediated ubiquitin-dependent protein catabolic process; GO:0003674,molecular_function; GO:0003…	down
SmiChr072244	1.2067	0.549	1.2265	0	0.0482	0.0502	-4.9059	4.92826e-05	0.000155285	--	GO:0031176,endo-1,4-beta-xylanase activity; GO:0045493,xylan catabolic process; GO:0003674,molecular_function; GO:0003824,catalytic activity; GO:0004553,hydrolase activity, hydrolyzing O-glycosyl compounds; GO:0016787,hydrolase activity; GO:0016798,hydrolase activity, acting on glycosyl bonds; GO:0097599,xylanase activity; GO:0000272,polysaccharide catabolic process; GO:0005975,carbohydrate metab…	down
SmiChr013344	5.1212	6.5573	3.5213	0.3728	0.0912	0.0475	-4.89586	4.12397e-16	6.60068e-15	--	GO:0005829,cytosol; GO:0010227,floral organ abscission; GO:0000003,reproduction; GO:0003006,developmental process involved in reproduction; GO:0007275,multicellular organism development; GO:0008150,biological_process; GO:0009791,post-embryonic development; GO:0009838,abscission; GO:0009908,flower development; GO:0022414,reproductive process; GO:0032501,multicellular organismal process; GO:0032502…	down
SmiChr053971	0.8151	0.982	0.1579	0.0613	0	0	-4.89586	0.00172455	0.00401152	--	GO:0003676,nucleic acid binding; GO:0003674,molecular_function; GO:0005488,binding; GO:0097159,organic cyclic compound binding; GO:1901363,heterocyclic compound binding	down
SmiChr061815	118.667	100.368	373.476	6.72	4.9092	8.3171	-4.89257	4.22464e-14	5.41403e-13	--	--	down
SmiChr080644	7.3733	8.8903	4.0783	0.451	0.1298	0.1083	-4.8864	2.82486e-22	8.34806e-21	K13430 serine/threonine-protein kinase PBS1 [EC:2.7.11.1] | (RefSeq) serine/threonine-protein kinase PBS1-like (A)	GO:0016021,integral component of membrane; GO:0005634,nucleus; GO:0005886,plasma membrane; GO:0005524,ATP binding; GO:0005509,calcium ion binding; GO:0030247,polysaccharide binding; GO:0106310,protein serine kinase activity; GO:0004674,protein serine/threonine kinase activity; GO:0007166,cell surface receptor signaling pathway; GO:0009992,cellular water homeostasis; GO:0009311,oligosaccharide met…	down
SmiChr032902	3.8858	3.7897	2.1927	0.111	0	0.2265	-4.88508	8.22373e-07	3.60878e-06	K03809 NAD(P)H dehydrogenase (quinone) [EC:1.6.5.2] | (RefSeq) probable NAD(P)H dehydrogenase (quinone) FQR1-like 2 (A)	GO:0005886,plasma membrane; GO:0010181,FMN binding; GO:0050136,NADH dehydrogenase (quinone) activity; GO:0008753,NADPH dehydrogenase (quinone) activity; GO:0000166,nucleotide binding; GO:0003674,molecular_function; GO:0005488,binding; GO:0032553,ribonucleotide binding; GO:0036094,small molecule binding; GO:0043167,ion binding; GO:0043168,anion binding; GO:0097159,organic cyclic compound binding; …	down
SmiChr061473	0.5841	0.3286	1.2462	0.0363	0	0.037	-4.88203	0.000117546	0.000343438	--	GO:0005634,nucleus; GO:0003677,DNA binding; GO:0046872,metal ion binding; GO:0046983,protein dimerization activity; GO:0009791,post-embryonic development; GO:0003674,molecular_function; GO:0003676,nucleic acid binding; GO:0005488,binding; GO:0097159,organic cyclic compound binding; GO:1901363,heterocyclic compound binding; GO:0043167,ion binding; GO:0043169,cation binding; GO:0005515,protein bind…	down
SmiChr032330	4.6137	3.7668	3.9014	0.256	0.0626	0.0979	-4.87995	1.0503e-23	3.51587e-22	K21444 poly(rC)-binding protein 3/4 | (RefSeq) KH domain-containing protein HEN4-like (A)	GO:0005737,cytoplasm; GO:0010445,nuclear dicing body; GO:0016607,nuclear speck; GO:0005634,nucleus; GO:0003729,mRNA binding; GO:0070878,primary miRNA binding; GO:0010286,heat acclimation; GO:0009867,jasmonic acid mediated signaling pathway; GO:0006397,mRNA processing; GO:0031053,primary miRNA processing; GO:1900150,regulation of defense response to fungus; GO:0010468,regulation of gene expression…	down
SmiChr060377	1.7032	1.7798	7.2085	0.1217	0.2381	0	-4.87669	2.09736e-05	7.08042e-05	K14495 F-box protein GID2 | (RefSeq) F-box protein GID2-like (A)	GO:0005634,nucleus; GO:0019005,SCF ubiquitin ligase complex; GO:0009740,gibberellic acid mediated signaling pathway; GO:0016567,protein ubiquitination; GO:0009937,regulation of gibberellic acid mediated signaling pathway; GO:0048831,regulation of shoot system development; GO:0007154,cell communication; GO:0007165,signal transduction; GO:0008150,biological_process; GO:0009719,response to endogenou…	down
SmiChr021912	0.9902	0.8583	0.8229	0	0.0893	0	-4.87159	4.08973e-05	0.000130512	K09587 steroid 22S-hydroxylase [EC:1.14.14.178] | (RefSeq) cytochrome P450 90B1-like isoform X1 (A)	GO:0005783,endoplasmic reticulum; GO:0016021,integral component of membrane; GO:0080132,fatty acid alpha-hydroxylase activity; GO:0020037,heme binding; GO:0005506,iron ion binding; GO:0004497,monooxygenase activity; GO:0016491,oxidoreductase activity; GO:0016705,oxidoreductase activity, acting on paired donors, with incorporation or reduction of molecular oxygen; GO:0010012,steroid 22-alpha hydro…	down
SmiChr013392	1.1492	1.4296	0	0	0.0803	0	-4.87139	0.00979995	0.0192321	K14852 regulator of ribosome biosynthesis | (RefSeq) ribosome biogenesis regulatory protein homolog (A)	GO:0005730,nucleolus; GO:0030687,preribosome, large subunit precursor; GO:0000447,endonucleolytic cleavage in ITS1 to separate SSU-rRNA from 5.8S rRNA and LSU-rRNA from tricistronic rRNA transcript (SSU-rRNA, 5.8S rRNA, LSU-rRNA); GO:0042273,ribosomal large subunit biogenesis; GO:0000055,ribosomal large subunit export from nucleus; GO:0000460,maturation of 5.8S rRNA; GO:0000462,maturation of SSU-…	down
SmiChr012212	12.6059	5.5045	17.9495	0.3216	0.6293	0.2812	-4.8565	3.24658e-21	8.7824e-20	K01285 lysosomal Pro-X carboxypeptidase [EC:3.4.16.2] | (RefSeq) lysosomal Pro-X carboxypeptidase-like isoform X1 (A)	GO:0005576,extracellular region; GO:0008239,dipeptidyl-peptidase activity; GO:0008236,serine-type peptidase activity; GO:0009561,megagametogenesis; GO:0006508,proteolysis; GO:0003674,molecular_function; GO:0003824,catalytic activity; GO:0008233,peptidase activity; GO:0008238,exopeptidase activity; GO:0016787,hydrolase activity; GO:0140096,catalytic activity, acting on a protein; GO:0017171,serine…	down
SmiChr053186	3.2328	3.2652	3.4331	0.2757	0	0.0703	-4.84706	2.44363e-10	1.89739e-09	--	GO:0006952,defense response; GO:0009617,response to bacterium; GO:0009723,response to ethylene; GO:0006950,response to stress; GO:0008150,biological_process; GO:0050896,response to stimulus; GO:0009605,response to external stimulus; GO:0009607,response to biotic stimulus; GO:0043207,response to external biotic stimulus; GO:0044419,biological process involved in interspecies interaction between or…	down
SmiChr042456	5.1834	7.4136	3.2592	0.1861	0.182	0.1898	-4.83235	5.54362e-20	1.34278e-18	K18159 NADH dehydrogenase [ubiquinone] 1 alpha subcomplex assembly factor 1 | (RefSeq) probable complex I intermediate-associated protein 30 (A)	GO:0009507,chloroplast; GO:0009941,chloroplast envelope; GO:0031969,chloroplast membrane; GO:0009570,chloroplast stroma; GO:0009535,chloroplast thylakoid membrane; GO:0009523,photosystem II; GO:0042651,thylakoid membrane; GO:0003729,mRNA binding; GO:0003723,RNA binding; GO:0010207,photosystem II assembly; GO:0006413,translational initiation; GO:0003674,molecular_function; GO:0003676,nucleic acid …	down
SmiChr012985	1.2668	1.3395	0.5828	0.0566	0.0553	0	-4.8228	7.81061e-05	0.000236039	--	GO:0019863,IgE binding; GO:0045735,nutrient reservoir activity; GO:0048316,seed development; GO:0010431,seed maturation; GO:0003674,molecular_function; GO:0005488,binding; GO:0019865,immunoglobulin binding; GO:0044877,protein-containing complex binding; GO:0000003,reproduction; GO:0003006,developmental process involved in reproduction; GO:0007275,multicellular organism development; GO:0008150,bio…	down
SmiChr022812	1.3149	0.551	3.7355	0	0.1935	0	-4.82254	0.000528255	0.00136319	K08500 syntaxin of plants SYP6 | (RefSeq) syntaxin-61-like isoform X1 (A)	GO:0012505,endomembrane system; GO:0016021,integral component of membrane; GO:0031201,SNARE complex; GO:0005802,trans-Golgi network; GO:0032588,trans-Golgi network membrane; GO:0005484,SNAP receptor activity; GO:0000149,SNARE binding; GO:0009738,abscisic acid-activated signaling pathway; GO:0006887,exocytosis; GO:0048193,Golgi vesicle transport; GO:0006886,intracellular protein transport; GO:0052…	down
SmiChr073991	9.2665	4.673	29.4642	0.5936	0.5227	0.4239	-4.81316	4.95926e-14	6.29857e-13	K13416 brassinosteroid insensitive 1-associated receptor kinase 1 [EC:2.7.10.1 2.7.11.1] | (RefSeq) BRASSINOSTEROID INSENSITIVE 1-associated receptor kinase 1-like (A)	GO:0016021,integral component of membrane; GO:0005634,nucleus; GO:0005886,plasma membrane; GO:0005524,ATP binding; GO:0008289,lipid binding; GO:0106310,protein serine kinase activity; GO:0033612,receptor serine/threonine kinase binding; GO:0005102,signaling receptor binding; GO:0004675,transmembrane receptor protein serine/threonine kinase activity; GO:0009742,brassinosteroid mediated signaling p…	down
SmiChr061910	128.886	273.188	241.162	11.005	6.2118	6.0446	-4.79932	1.12065e-41	1.2781e-39	--	--	down
SmiChr072549	3.0255	5.004	2.0387	0.2435	0	0.1242	-4.79072	1.57852e-09	1.08729e-08	K11793 cereblon | (RefSeq) uncharacterized protein LOC121808005 isoform X1 (A)	GO:0008234,cysteine-type peptidase activity; GO:0006508,proteolysis; GO:0003674,molecular_function; GO:0003824,catalytic activity; GO:0008233,peptidase activity; GO:0016787,hydrolase activity; GO:0140096,catalytic activity, acting on a protein; GO:0006807,nitrogen compound metabolic process; GO:0008150,biological_process; GO:0008152,metabolic process; GO:0019538,protein metabolic process; GO:0043…	down
SmiChr011283	1.5831	0.7352	1.8774	0.0754	0.0738	0	-4.78901	9.59323e-05	0.000285022	K20628 expansin | (RefSeq) expansin-A4-like (A)	GO:0005576,extracellular region; GO:0016020,membrane; GO:0009653,anatomical structure morphogenesis; GO:0009664,plant-type cell wall organization; GO:0008150,biological_process; GO:0032502,developmental process; GO:0048856,anatomical structure development; GO:0009987,cellular process; GO:0016043,cellular component organization; GO:0045229,external encapsulating structure organization; GO:0071554,…	down
SmiChr022699	9.1308	9.6249	9.6536	0.2574	0.4198	0.3501	-4.78451	2.5166e-22	7.45651e-21	--	GO:0009507,chloroplast; GO:0009658,chloroplast organization; GO:0033614,chloroplast proton-transporting ATP synthase complex assembly; GO:0010027,thylakoid membrane organization; GO:0006996,organelle organization; GO:0008150,biological_process; GO:0009657,plastid organization; GO:0009987,cellular process; GO:0016043,cellular component organization; GO:0071840,cellular component organization or bi…	down
SmiChr060307	2.176	1.7015	2.1927	0	0.1086	0.1132	-4.76567	5.40707e-05	0.000168988	K01704 3-isopropylmalate/(R)-2-methylmalate dehydratase small subunit [EC:4.2.1.33 4.2.1.35] | (RefSeq) 3-isopropylmalate dehydratase small subunit 1-like (A)	GO:0009507,chloroplast; GO:0009570,chloroplast stroma; GO:0009536,plastid; GO:0003861,3-isopropylmalate dehydratase activity; GO:0009658,chloroplast organization; GO:0048229,gametophyte development; GO:0019761,glucosinolate biosynthetic process; GO:0009098,leucine biosynthetic process; GO:0003674,molecular_function; GO:0003824,catalytic activity; GO:0016829,lyase activity; GO:0016835,carbon-oxyge…	down
SmiChr074887	4.0396	1.75	3.4981	0.2037	0.0664	0.0693	-4.7621	4.99276e-09	3.1875e-08	K03695 ATP-dependent Clp protease ATP-binding subunit ClpB | (RefSeq) chaperone protein ClpB3, mitochondrial (A)	GO:0005737,cytoplasm; GO:0005739,mitochondrion; GO:0005524,ATP binding; GO:0016887,ATPase activity; GO:0034605,cellular response to heat; GO:0042026,protein refolding; GO:0000166,nucleotide binding; GO:0003674,molecular_function; GO:0005488,binding; GO:0017076,purine nucleotide binding; GO:0030554,adenyl nucleotide binding; GO:0032553,ribonucleotide binding; GO:0032555,purine ribonucleotide bindi…	down
SmiChr012116	2.3263	1.8139	1.3828	0.1028	0.067	0.0349	-4.74515	2.89076e-11	2.55485e-10	K09838 zeaxanthin epoxidase [EC:1.14.15.21] | (RefSeq) zeaxanthin epoxidase, chloroplastic-like (A)	GO:0031969,chloroplast membrane; GO:0009535,chloroplast thylakoid membrane; GO:0071949,FAD binding; GO:0052662,zeaxanthin epoxidase activity; GO:0009688,abscisic acid biosynthetic process; GO:0000166,nucleotide binding; GO:0003674,molecular_function; GO:0005488,binding; GO:0036094,small molecule binding; GO:0043167,ion binding; GO:0043168,anion binding; GO:0050660,flavin adenine dinucleotide bind…	down
SmiChr055035	4.8444	3.3977	0.6792	0.0659	0	0.2689	-4.73575	3.25037e-06	1.27212e-05	K16903 L-tryptophan---pyruvate aminotransferase [EC:2.6.1.99] | (RefSeq) tryptophan aminotransferase-related protein 1-like (A)	GO:0005737,cytoplasm; GO:0016846,carbon-sulfur lyase activity; GO:0050362,L-tryptophan:2-oxoglutarate aminotransferase activity; GO:0080097,L-tryptophan:pyruvate aminotransferase activity; GO:0008483,transaminase activity; GO:0009851,auxin biosynthetic process; GO:0006520,cellular amino acid metabolic process; GO:0048825,cotyledon development; GO:0010588,cotyledon vascular tissue pattern formatio…	down
SmiChr020178	2.4341	3.2038	0.289	0.1683	0.0549	0	-4.73334	3.27963e-05	0.000106472	--	--	down
SmiChr020471	2.3459	1.1673	3.957	0.2793	0	0	-4.73328	0.000250787	0.000687008	--	--	down
SmiChr032327	1.1036	0.9485	0	0	0	0.0731	-4.72999	0.0127718	0.0243751	K03437 RNA methyltransferase, TrmH family | (RefSeq) uncharacterized tRNA/rRNA methyltransferase slr1673-like isoform X1 (A)	GO:0003723,RNA binding; GO:0008173,RNA methyltransferase activity; GO:0006396,RNA processing; GO:0003674,molecular_function; GO:0003676,nucleic acid binding; GO:0005488,binding; GO:0097159,organic cyclic compound binding; GO:1901363,heterocyclic compound binding; GO:0003824,catalytic activity; GO:0008168,methyltransferase activity; GO:0016740,transferase activity; GO:0016741,transferase activity,…	down
SmiChr033394	4.1115	6.3723	7.359	0.1926	0.1884	0.2947	-4.72726	4.14841e-12	4.13674e-11	--	--	down
SmiChr062973	4.0262	3.8399	6.0711	0.1917	0.2345	0.0978	-4.72437	2.99928e-28	1.44833e-26	K13457 disease resistance protein RPM1 | (RefSeq) disease resistance protein RPM1-like (A)	GO:0043531,ADP binding; GO:0005524,ATP binding; GO:0006952,defense response; GO:0051707,response to other organism; GO:0000166,nucleotide binding; GO:0003674,molecular_function; GO:0005488,binding; GO:0017076,purine nucleotide binding; GO:0030554,adenyl nucleotide binding; GO:0032553,ribonucleotide binding; GO:0032555,purine ribonucleotide binding; GO:0032559,adenyl ribonucleotide binding; GO:003…	down
SmiChr012166	8.4341	3.9995	4.7913	0.4852	0	0.165	-4.72187	2.37169e-11	2.12005e-10	K17985 activating molecule in BECN1-regulated autophagy protein 1 | (RefSeq) uncharacterized protein LOC121808534 (A)	--	down
SmiChr013347	2.8162	1.7835	6.9723	0.2926	0.1431	0	-4.72185	8.21849e-08	4.32376e-07	--	GO:0005634,nucleus; GO:0003677,DNA binding; GO:0003700,DNA-binding transcription factor activity; GO:0046872,metal ion binding; GO:0000976,transcription regulatory region sequence-specific DNA binding; GO:0030154,cell differentiation; GO:0010582,floral meristem determinacy; GO:0009909,regulation of flower development; GO:0006355,regulation of transcription, DNA-templated; GO:0003674,molecular_fun…	down
SmiChr011678	1.4074	1.3555	0.6126	0.1297	0	0	-4.70449	0.000183949	0.000517593	--	GO:0016021,integral component of membrane; GO:0005575,cellular_component; GO:0016020,membrane; GO:0031224,intrinsic component of membrane; GO:0110165,cellular anatomical entity	down
SmiChr041642	2.4059	1.1585	5.2363	0	0	0.3393	-4.70381	5.51734e-05	0.000172031	--	--	down
SmiChr030376	127.316	119.451	147.054	4.8698	5.8136	4.4206	-4.70002	4.70802e-167	2.67133e-163	K21734 sphingolipid 8-(E/Z)-desaturase [EC:1.14.19.29] | (RefSeq) delta(8)-fatty-acid desaturase-like (A)	GO:0016021,integral component of membrane; GO:0046872,metal ion binding; GO:0052631,sphingolipid delta-8 desaturase activity; GO:0006665,sphingolipid metabolic process; GO:0003674,molecular_function; GO:0005488,binding; GO:0043167,ion binding; GO:0043169,cation binding; GO:0003824,catalytic activity; GO:0016491,oxidoreductase activity; GO:0016705,oxidoreductase activity, acting on paired donors, …	down
SmiChr013346	3.4931	4.4695	5.8155	0	0.5231	0	-4.69644	1.13492e-08	6.86334e-08	--	GO:0005634,nucleus; GO:0003700,DNA-binding transcription factor activity; GO:0046872,metal ion binding; GO:0046982,protein heterodimerization activity; GO:0000976,transcription regulatory region sequence-specific DNA binding; GO:0009738,abscisic acid-activated signaling pathway; GO:0019760,glucosinolate metabolic process; GO:0009788,negative regulation of abscisic acid-activated signaling pathway…	down
SmiChr071315	3.8618	4.4492	4.3184	0.2334	0.1246	0.1299	-4.69409	2.7154e-35	2.04069e-33	--	GO:0005884,actin filament; GO:0005737,cytoplasm; GO:0005829,cytosol; GO:0051015,actin filament binding; GO:0003729,mRNA binding; GO:0051017,actin filament bundle assembly; GO:0051693,actin filament capping; GO:0051014,actin filament severing; GO:0003674,molecular_function; GO:0003779,actin binding; GO:0005488,binding; GO:0005515,protein binding; GO:0008092,cytoskeletal protein binding; GO:0044877…	down
SmiChr062920	24.4973	19.7109	8.0382	0.1064	1.5611	0.3255	-4.69309	5.06977e-12	5.00276e-11	K07213 copper chaperone | (RefSeq) copper transport protein ATX1-like (A)	GO:0046872,metal ion binding; GO:0050896,response to stimulus; GO:0003674,molecular_function; GO:0005488,binding; GO:0043167,ion binding; GO:0043169,cation binding; GO:0008150,biological_process	down
SmiChr050308	11.2872	15.5975	15.9037	0.4607	0.3606	0.8459	-4.6884	1.76113e-25	6.84427e-24	--	GO:0016791,phosphatase activity; GO:0005975,carbohydrate metabolic process; GO:0003674,molecular_function; GO:0003824,catalytic activity; GO:0016787,hydrolase activity; GO:0016788,hydrolase activity, acting on ester bonds; GO:0042578,phosphoric ester hydrolase activity; GO:0008150,biological_process; GO:0008152,metabolic process; GO:0044238,primary metabolic process; GO:0071704,organic substance …	down
SmiChr052799	1.4507	1.5984	0.7627	0	0	0.151	-4.68089	0.000173329	0.000489957	K00218 protochlorophyllide reductase [EC:1.3.1.33] | (RefSeq) protochlorophyllide reductase-like (A)	GO:0009706,chloroplast inner membrane; GO:0005516,calmodulin binding; GO:0016491,oxidoreductase activity; GO:0015031,protein transport; GO:0003674,molecular_function; GO:0005488,binding; GO:0005515,protein binding; GO:0003824,catalytic activity; GO:0006810,transport; GO:0006811,ion transport; GO:0006820,anion transport; GO:0008104,protein localization; GO:0008150,biological_process; GO:0015833,pe…	down
SmiChr021145	6.5434	4.8507	5.7336	0.4769	0.0933	0.0973	-4.67628	2.012e-12	2.08323e-11	K19040 E3 ubiquitin-protein ligase ATL10/75/76/77/78 [EC:2.3.2.27] | (RefSeq) RING-H2 finger protein ATL78-like (A)	GO:0016021,integral component of membrane; GO:0046872,metal ion binding; GO:0016740,transferase activity; GO:0016567,protein ubiquitination; GO:0003674,molecular_function; GO:0005488,binding; GO:0043167,ion binding; GO:0043169,cation binding; GO:0003824,catalytic activity; GO:0006464,cellular protein modification process; GO:0006807,nitrogen compound metabolic process; GO:0008150,biological_proce…	down
SmiChr080139	3.9456	4.6885	4.2623	0.2524	0.0823	0.1716	-4.67518	2.14067e-11	1.92414e-10	--	GO:0016021,integral component of membrane; GO:0005575,cellular_component; GO:0016020,membrane; GO:0031224,intrinsic component of membrane; GO:0110165,cellular anatomical entity	down
SmiChr040394	5.3999	6.7486	1.5405	0.3588	0	0.183	-4.67142	2.7221e-05	8.98239e-05	--	--	down
SmiChr012909	12.3692	9.6525	7.6203	0.2335	0.5331	0.397	-4.66121	3.21599e-22	9.47925e-21	K15382 solute carrier family 50 (sugar transporter) | (RefSeq) bidirectional sugar transporter SWEET13-like (A)	GO:0016021,integral component of membrane; GO:0005887,integral component of plasma membrane; GO:0051119,sugar transmembrane transporter activity; GO:0008643,carbohydrate transport; GO:0003674,molecular_function; GO:0005215,transporter activity; GO:0008509,anion transmembrane transporter activity; GO:0015075,ion transmembrane transporter activity; GO:0015144,carbohydrate transmembrane transporter …	down
SmiChr053161	4.8509	9.4794	1.5147	0	0.2465	0.3856	-4.65724	2.41479e-06	9.68989e-06	--	GO:0016021,integral component of membrane; GO:0005575,cellular_component; GO:0016020,membrane; GO:0031224,intrinsic component of membrane; GO:0110165,cellular anatomical entity	down
SmiChr050312	3.6119	3.2575	5.4001	0.1612	0	0.329	-4.655	3.42004e-06	1.33438e-05	K12948 signal peptidase complex subunit 3 [EC:3.4.-.-] | (RefSeq) signal peptidase complex subunit 3B-like (A)	GO:0016021,integral component of membrane; GO:0005787,signal peptidase complex; GO:0045047,protein targeting to ER; GO:0006465,signal peptide processing; GO:0006605,protein targeting; GO:0006810,transport; GO:0006811,ion transport; GO:0006820,anion transport; GO:0006886,intracellular protein transport; GO:0008104,protein localization; GO:0008150,biological_process; GO:0009987,cellular process; GO…	down
SmiChr050462	6.5769	6.3673	6.9469	0.2839	0.3333	0.1737	-4.64415	1.52611e-42	1.80399e-40	K15501 serine/threonine-protein phosphatase 6 regulatory subunit 3 | (RefSeq) serine/threonine-protein phosphatase 6 regulatory subunit 1-like (A)	GO:0019903,protein phosphatase binding; GO:0043666,regulation of phosphoprotein phosphatase activity; GO:0003674,molecular_function; GO:0005488,binding; GO:0005515,protein binding; GO:0019899,enzyme binding; GO:0019902,phosphatase binding; GO:0006464,cellular protein modification process; GO:0006470,protein dephosphorylation; GO:0006793,phosphorus metabolic process; GO:0006796,phosphate-containin…	down
SmiChr050307	36.6551	35.973	15.5773	0.9675	0.5916	1.9737	-4.64134	2.04788e-21	5.62014e-20	K11991 tRNA(adenine34) deaminase [EC:3.5.4.33] | (RefSeq) tRNA(adenine(34)) deaminase, chloroplastic-like (A)	GO:0005737,cytoplasm; GO:0005634,nucleus; GO:0047974,guanosine deaminase activity; GO:0008251,tRNA-specific adenosine deaminase activity; GO:0008270,zinc ion binding; GO:0006152,purine nucleoside catabolic process; GO:0002100,tRNA wobble adenosine to inosine editing; GO:0003674,molecular_function; GO:0003824,catalytic activity; GO:0016787,hydrolase activity; GO:0016810,hydrolase activity, acting …	down
SmiChr061833	4.1843	3.931	3.1478	0.1673	0.1042	0.1862	-4.6217	9.24922e-41	9.76373e-39	K14570 RNA exonuclease [EC:3.1.-.-] | (RefSeq) small RNA degrading nuclease 5-like isoform X1 (A)	GO:0005634,nucleus; GO:0004527,exonuclease activity; GO:0003676,nucleic acid binding; GO:0003674,molecular_function; GO:0003824,catalytic activity; GO:0004518,nuclease activity; GO:0016787,hydrolase activity; GO:0016788,hydrolase activity, acting on ester bonds; GO:0005488,binding; GO:0097159,organic cyclic compound binding; GO:1901363,heterocyclic compound binding; GO:0005575,cellular_component;…	down
SmiChr051310	4.6909	2.1759	4.3891	0.284	0.0556	0.1159	-4.61922	1.41185e-11	1.29625e-10	--	GO:0016021,integral component of membrane; GO:0005886,plasma membrane; GO:0005575,cellular_component; GO:0016020,membrane; GO:0031224,intrinsic component of membrane; GO:0110165,cellular anatomical entity; GO:0071944,cell periphery	down
SmiChr062361	14.7862	6.6273	18.4158	0.4837	0.631	0.4934	-4.61585	7.07727e-13	7.84305e-12	--	GO:0005524,ATP binding; GO:0004714,transmembrane receptor protein tyrosine kinase activity; GO:0000166,nucleotide binding; GO:0003674,molecular_function; GO:0005488,binding; GO:0017076,purine nucleotide binding; GO:0030554,adenyl nucleotide binding; GO:0032553,ribonucleotide binding; GO:0032555,purine ribonucleotide binding; GO:0032559,adenyl ribonucleotide binding; GO:0035639,purine ribonucleosi…	down
SmiChr041643	3.9821	5.4726	3.7219	0	0.5301	0	-4.61239	0.000179373	0.000505784	--	--	down
SmiChr070280	49.1653	34.65	37.0512	2.1541	1.0218	1.7978	-4.59782	1.76863e-62	5.3521e-60	K00430 peroxidase [EC:1.11.1.7] | (RefSeq) peroxidase 51-like (A)	GO:0005576,extracellular region; GO:0020037,heme binding; GO:0046872,metal ion binding; GO:0004601,peroxidase activity; GO:0042744,hydrogen peroxide catabolic process; GO:0006979,response to oxidative stress; GO:0003674,molecular_function; GO:0005488,binding; GO:0046906,tetrapyrrole binding; GO:0097159,organic cyclic compound binding; GO:1901363,heterocyclic compound binding; GO:0043167,ion bindi…	down
SmiChr081123	12.1457	6.7151	16.9372	0.2966	0.8706	0.3025	-4.5875	1.3592e-12	1.44625e-11	K02942 large subunit ribosomal protein LP1 | (RefSeq) 60S acidic ribosomal protein P1-like (A)	GO:0022625,cytosolic large ribosomal subunit; GO:0030295,protein kinase activator activity; GO:0044877,protein-containing complex binding; GO:0043021,ribonucleoprotein complex binding; GO:0003735,structural constituent of ribosome; GO:0002181,cytoplasmic translation; GO:0006414,translational elongation; GO:0003674,molecular_function; GO:0008047,enzyme activator activity; GO:0019207,kinase regulat…	down
SmiChr051956	0.238	2.0529	4.4286	0.0567	0.1663	0.0578	-4.58441	3.54467e-05	0.000114405	K20667 beta-amyrin 28-monooxygenase [EC:1.14.14.126] | (RefSeq) beta-amyrin 28-monooxygenase-like (A)	GO:0016021,integral component of membrane; GO:0020037,heme binding; GO:0005506,iron ion binding; GO:0016712,oxidoreductase activity, acting on paired donors, with incorporation or reduction of molecular oxygen, reduced flavin or flavoprotein as one donor, and incorporation of one atom of oxygen; GO:0102374,ursolic aldehyde 28-monooxygenase activity; GO:0102373,uvaol dehydrogenase activity; GO:001…	down
SmiChr051312	5.4178	6.0336	1.8989	0	0	0.5639	-4.58338	4.83137e-05	0.00015238	--	GO:0043531,ADP binding; GO:0005524,ATP binding; GO:0006952,defense response; GO:0051707,response to other organism; GO:0000166,nucleotide binding; GO:0003674,molecular_function; GO:0005488,binding; GO:0017076,purine nucleotide binding; GO:0030554,adenyl nucleotide binding; GO:0032553,ribonucleotide binding; GO:0032555,purine ribonucleotide binding; GO:0032559,adenyl ribonucleotide binding; GO:003…	down
SmiChr080013	2.3159	2.11	1.1604	0.0466	0.0912	0.0951	-4.58163	1.2005e-08	7.23141e-08	K03036 26S proteasome regulatory subunit N6 | (RefSeq) 26S proteasome non-ATPase regulatory subunit 11 homolog isoform X1 (A)	GO:0005634,nucleus; GO:0009506,plasmodesma; GO:0000502,proteasome complex; GO:0008541,proteasome regulatory particle, lid subcomplex; GO:0005198,structural molecule activity; GO:0030163,protein catabolic process; GO:0006511,ubiquitin-dependent protein catabolic process; GO:0003674,molecular_function; GO:0006807,nitrogen compound metabolic process; GO:0008150,biological_process; GO:0008152,metabol…	down
SmiChr033345	1.2334	1.0088	0.6218	0.0241	0.0945	0	-4.57055	4.40348e-08	2.42341e-07	K12852 116 kDa U5 small nuclear ribonucleoprotein component | (RefSeq) 110 kDa U5 small nuclear ribonucleoprotein component CLO (A)	GO:0005576,extracellular region; GO:0016607,nuclear speck; GO:0009505,plant-type cell wall; GO:1990904,ribonucleoprotein complex; GO:0071007,U2-type catalytic step 2 spliceosome; GO:0046540,U4/U6 x U5 tri-snRNP complex; GO:0005525,GTP binding; GO:0003924,GTPase activity; GO:0030623,U5 snRNA binding; GO:0009793,embryo development ending in seed dormancy; GO:0048437,floral organ development; GO:000…	down
SmiChr070052	2.2897	1.9898	1.1868	0.0921	0.0901	0.047	-4.56823	1.06064e-08	6.45194e-08	--	--	down
SmiChr061459	30.2325	16.1585	32.2647	1.4602	1.2089	0.6302	-4.56449	1.58646e-35	1.21643e-33	K13065 shikimate O-hydroxycinnamoyltransferase [EC:2.3.1.133] | (RefSeq) shikimate O-hydroxycinnamoyltransferase-like (A)	GO:0102387,2-phenylethanol acetyltransferase activity; GO:0102720,acetyl-coenzyme A:acetyl alcohol acetyltransferase activity; GO:0034318,alcohol O-acyltransferase activity; GO:0007623,circadian rhythm; GO:0010597,green leaf volatile biosynthetic process; GO:0009699,phenylpropanoid biosynthetic process; GO:0009723,response to ethylene; GO:0003674,molecular_function; GO:0003824,catalytic activity;…	down
SmiChr040979	5.4038	6.0622	8.196	0.4211	0.1373	0.2863	-4.54219	3.29552e-10	2.51243e-09	--	GO:0005788,endoplasmic reticulum lumen; GO:0030176,integral component of endoplasmic reticulum membrane; GO:0009793,embryo development ending in seed dormancy; GO:0035437,maintenance of protein localization in endoplasmic reticulum; GO:0010183,pollen tube guidance; GO:0000003,reproduction; GO:0003006,developmental process involved in reproduction; GO:0007275,multicellular organism development; GO…	down
SmiChr050657	1.3252	1.9154	1.974	0.0901	0.0882	0.046	-4.53505	7.73402e-09	4.7894e-08	--	GO:0016021,integral component of membrane; GO:0005575,cellular_component; GO:0016020,membrane; GO:0031224,intrinsic component of membrane; GO:0110165,cellular anatomical entity	down
SmiChr074544	2.0578	1.1377	4.3757	0.1307	0.0639	0.1333	-4.52434	4.45986e-07	2.05109e-06	K19891 glucan endo-1,3-beta-glucosidase 1/2/3 [EC:3.2.1.39] | (RefSeq) glucan endo-1,3-beta-glucosidase 3-like (A)	GO:0046658,anchored component of plasma membrane; GO:0042973,glucan endo-1,3-beta-D-glucosidase activity; GO:0005975,carbohydrate metabolic process; GO:0006952,defense response; GO:0009607,response to biotic stimulus; GO:0003674,molecular_function; GO:0003824,catalytic activity; GO:0004553,hydrolase activity, hydrolyzing O-glycosyl compounds; GO:0008422,beta-glucosidase activity; GO:0015926,gluco…	down
SmiChr072347	0.5446	1.084	3.219	0.0707	0.1384	0	-4.52259	0.00013884	0.000400955	--	--	down
SmiChr052051	1.6524	1.9957	1.5154	0.0229	0.157	0.0468	-4.49783	2.79936e-14	3.6514e-13	K13415 protein brassinosteroid insensitive 1 [EC:2.7.10.1 2.7.11.1] | (RefSeq) systemin receptor SR160 (A)	GO:0016021,integral component of membrane; GO:0005886,plasma membrane; GO:0005524,ATP binding; GO:0106310,protein serine kinase activity; GO:0004674,protein serine/threonine kinase activity; GO:0048658,anther wall tapetum development; GO:0009554,megasporogenesis; GO:0009556,microsporogenesis; GO:0006468,protein phosphorylation; GO:0000166,nucleotide binding; GO:0003674,molecular_function; GO:0005…	down
SmiSca0121	24.9002	20.5866	25.8467	1.0945	0.6693	1.3956	-4.49594	7.86946e-32	4.78834e-30	K03260 translation initiation factor 4G | (RefSeq) eukaryotic translation initiation factor-like (A)	GO:0016021,integral component of membrane; GO:0005575,cellular_component; GO:0016020,membrane; GO:0031224,intrinsic component of membrane; GO:0110165,cellular anatomical entity	down
SmiSca0322	1.7777	2.182	1.7447	0.1693	0.0828	0	-4.49399	7.02979e-06	2.59512e-05	--	GO:0005634,nucleus; GO:0030674,protein-macromolecule adaptor activity; GO:0008270,zinc ion binding; GO:0007623,circadian rhythm; GO:0009909,regulation of flower development; GO:0003674,molecular_function; GO:0060090,molecular adaptor activity; GO:0005488,binding; GO:0043167,ion binding; GO:0043169,cation binding; GO:0046872,metal ion binding; GO:0046914,transition metal ion binding; GO:0008150,bi…	down
SmiChr031436	8.1864	1.7643	0.3198	0	0.2915	0.152	-4.49125	0.000128204	0.000372326	K15382 solute carrier family 50 (sugar transporter) | (RefSeq) bidirectional sugar transporter SWEET16-like (A)	GO:0016021,integral component of membrane; GO:0005887,integral component of plasma membrane; GO:0051119,sugar transmembrane transporter activity; GO:0008643,carbohydrate transport; GO:0003674,molecular_function; GO:0005215,transporter activity; GO:0008509,anion transmembrane transporter activity; GO:0015075,ion transmembrane transporter activity; GO:0015144,carbohydrate transmembrane transporter …	down
SmiChr072367	42.6854	3.5531	1.2653	0.4534	0.6654	0.9249	-4.49086	0.000957808	0.0023468	K02985 small subunit ribosomal protein S3e | (RefSeq) 40S ribosomal protein S3-2 (A)	GO:0022626,cytosolic ribosome; GO:0022627,cytosolic small ribosomal subunit; GO:0005730,nucleolus; GO:0005634,nucleus; GO:0009506,plasmodesma; GO:0009536,plastid; GO:0003729,mRNA binding; GO:0003735,structural constituent of ribosome; GO:0006412,translation; GO:0003674,molecular_function; GO:0003676,nucleic acid binding; GO:0003723,RNA binding; GO:0005488,binding; GO:0097159,organic cyclic compou…	down
SmiChr040977	1.8305	1.5415	1.1516	0	0.1312	0.0684	-4.48912	8.45029e-06	3.07747e-05	--	GO:0046983,protein dimerization activity; GO:0003674,molecular_function; GO:0005488,binding; GO:0005515,protein binding	down
SmiChr032848	1.7697	1.3449	0.9868	0	0.1799	0	-4.48069	2.28175e-06	9.19506e-06	--	--	down
SmiChr041201	4.7869	3.4423	3.5992	0.4853	0	0.045	-4.47917	3.25258e-10	2.48136e-09	K22390 acid phosphatase type 7 | (RefSeq) probable inactive purple acid phosphatase 1 (A)	GO:0005576,extracellular region; GO:0003993,acid phosphatase activity; GO:0046872,metal ion binding; GO:0003674,molecular_function; GO:0003824,catalytic activity; GO:0016787,hydrolase activity; GO:0016788,hydrolase activity, acting on ester bonds; GO:0016791,phosphatase activity; GO:0042578,phosphoric ester hydrolase activity; GO:0005488,binding; GO:0043167,ion binding; GO:0043169,cation binding;…	down
SmiChr011747	1.1899	0.9586	3.3364	0	0	0.2477	-4.47893	0.000140249	0.000404458	K03357 anaphase-promoting complex subunit 10 | (RefSeq) anaphase-promoting complex subunit 10-like (A)	GO:0005680,anaphase-promoting complex; GO:0016604,nuclear body; GO:0031145,anaphase-promoting complex-dependent catabolic process; GO:0007049,cell cycle; GO:0051301,cell division; GO:0032876,negative regulation of DNA endoreduplication; GO:0010087,phloem or xylem histogenesis; GO:0070979,protein K11-linked ubiquitination; GO:0032875,regulation of DNA endoreduplication; GO:0006508,proteolysis; GO:…	down
SmiChr033727	5.4298	5.4867	10.3501	0.4773	0.3503	0.1217	-4.4771	5.6571e-11	4.78901e-10	K19642 D-galacturonate reductase [EC:1.1.1.365] | (RefSeq) D-galacturonate reductase-like isoform X1 (A)	GO:0102098,D-galacturonate reductase activity; GO:0019853,L-ascorbic acid biosynthetic process; GO:0003674,molecular_function; GO:0003824,catalytic activity; GO:0016491,oxidoreductase activity; GO:0016614,oxidoreductase activity, acting on CH-OH group of donors; GO:0016616,oxidoreductase activity, acting on the CH-OH group of donors, NAD or NADP as acceptor; GO:0005975,carbohydrate metabolic proc…	down
SmiChr033374	1.0876	0.6118	1.3342	0.0676	0	0.0689	-4.4751	0.000302858	0.000816155	K03679 exosome complex component RRP4 | (RefSeq) exosome complex component RRP4 homolog (A)	GO:0005737,cytoplasm; GO:0000177,cytoplasmic exosome (RNase complex); GO:0000178,exosome (RNase complex); GO:0000176,nuclear exosome (RNase complex); GO:0005730,nucleolus; GO:0005654,nucleoplasm; GO:0003723,RNA binding; GO:0071034,CUT catabolic process; GO:0043928,exonucleolytic catabolism of deadenylated mRNA; GO:0000467,exonucleolytic trimming to generate mature 3'-end of 5.8S rRNA from tricist…	down
SmiChr050204	1.0787	2.2035	2.0894	0.1622	0.0794	0	-4.47381	1.90094e-05	6.48682e-05	--	GO:0031225,anchored component of membrane; GO:0031012,extracellular matrix; GO:0005886,plasma membrane; GO:0004222,metalloendopeptidase activity; GO:0008270,zinc ion binding; GO:0030574,collagen catabolic process; GO:0050832,defense response to fungus; GO:0030198,extracellular matrix organization; GO:0006508,proteolysis; GO:0003674,molecular_function; GO:0003824,catalytic activity; GO:0004175,end…	down
SmiChr050630	8.1878	12.3997	10.9177	0.6103	0.199	0.6225	-4.46904	2.7582e-18	5.68575e-17	--	GO:0002253,activation of immune response; GO:0006952,defense response; GO:0002376,immune system process; GO:0002682,regulation of immune system process; GO:0002684,positive regulation of immune system process; GO:0006955,immune response; GO:0008150,biological_process; GO:0048518,positive regulation of biological process; GO:0048583,regulation of response to stimulus; GO:0048584,positive regulatio…	down
SmiSca0081	3.808	3.867	5.2753	0	0.4345	0.151	-4.45345	4.68669e-14	5.97915e-13	K15196 transcription factor IIIB 90 kDa subunit | (RefSeq) transcription factor IIIB 60 kDa subunit-like isoform X1 (A)	GO:0000126,transcription factor TFIIIB complex; GO:0000995,RNA polymerase III general transcription initiation factor activity; GO:0017025,TBP-class protein binding; GO:0070897,transcription preinitiation complex assembly; GO:0003674,molecular_function; GO:0140223,general transcription initiation factor activity; GO:0005488,binding; GO:0005515,protein binding; GO:0008134,transcription factor bind…	down
SmiChr053306	6.9715	9.343	3.991	0.1328	0.3898	0.4064	-4.45242	1.01348e-09	7.19714e-09	K08900 mitochondrial chaperone BCS1 | (RefSeq) AAA-ATPase At4g25835-like (A)	GO:0005739,mitochondrion; GO:0005524,ATP binding; GO:0016887,ATPase activity; GO:0006950,response to stress; GO:0000166,nucleotide binding; GO:0003674,molecular_function; GO:0005488,binding; GO:0017076,purine nucleotide binding; GO:0030554,adenyl nucleotide binding; GO:0032553,ribonucleotide binding; GO:0032555,purine ribonucleotide binding; GO:0032559,adenyl ribonucleotide binding; GO:0035639,pu…	down
SmiChr050078	2.8302	4.5065	1.3888	0.2022	0.1978	0	-4.44531	0.000555259	0.00142478	--	GO:0005737,cytoplasm; GO:0005829,cytosol; GO:0005783,endoplasmic reticulum; GO:0005789,endoplasmic reticulum membrane; GO:0005768,endosome; GO:0010008,endosome membrane; GO:0000139,Golgi membrane; GO:0016021,integral component of membrane; GO:0009505,plant-type cell wall; GO:0005886,plasma membrane; GO:0009506,plasmodesma; GO:0016757,transferase activity, transferring glycosyl groups; GO:0046872,…	down
SmiChr054348	9.7659	6.8424	10.6372	0.4379	0.7345	0.0638	-4.44484	7.77262e-20	1.85692e-18	K11108 RNA 3'-terminal phosphate cyclase-like protein | (RefSeq) probable RNA 3'-terminal phosphate cyclase-like protein (A)	GO:0005730,nucleolus; GO:0004521,endoribonuclease activity; GO:0000479,endonucleolytic cleavage of tricistronic rRNA transcript (SSU-rRNA, 5.8S rRNA, LSU-rRNA); GO:0003674,molecular_function; GO:0003824,catalytic activity; GO:0004518,nuclease activity; GO:0004519,endonuclease activity; GO:0004540,ribonuclease activity; GO:0016787,hydrolase activity; GO:0016788,hydrolase activity, acting on ester …	down
SmiChr020489	1.094	0.3266	3.1762	0.0521	0	0.1594	-4.44298	0.000121102	0.000352918	K00485 dimethylaniline monooxygenase (N-oxide forming) / hypotaurine monooxygenase [EC:1.14.13.8 1.8.1.-] | (RefSeq) probable flavin-containing monooxygenase 1 (A)	GO:0050660,flavin adenine dinucleotide binding; GO:0004499,N,N-dimethylaniline monooxygenase activity; GO:0050661,NADP binding; GO:0031543,peptidyl-proline dioxygenase activity; GO:0062047,pipecolic acid N-hydroxylase; GO:0071456,cellular response to hypoxia; GO:0042742,defense response to bacterium; GO:0050832,defense response to fungus; GO:0062034,L-pipecolic acid biosynthetic process; GO:00096…	down
SmiChr071964	1.0929	1.414	0.8715	0.0781	0.0764	0	-4.44286	0.00029064	0.00078678	K19825 2-alkenal reductase (NADP+) [EC:1.3.1.102] | (RefSeq) 2-alkenal reductase (NADP(+)-dependent)-like (A)	GO:0032440,2-alkenal reductase [NAD(P)+] activity; GO:0003674,molecular_function; GO:0003824,catalytic activity; GO:0016491,oxidoreductase activity; GO:0016627,oxidoreductase activity, acting on the CH-CH group of donors; GO:0016628,oxidoreductase activity, acting on the CH-CH group of donors, NAD or NADP as acceptor	down
SmiChr041641	14.7672	13.0261	13.7926	0.2397	0.9382	0.7336	-4.43467	6.90089e-13	7.67006e-12	--	GO:0016021,integral component of membrane; GO:0005575,cellular_component; GO:0016020,membrane; GO:0031224,intrinsic component of membrane; GO:0110165,cellular anatomical entity	down
SmiChr033821	7.8089	3.181	6.0802	0.0867	0.3393	0.3538	-4.4346	2.57171e-19	5.79619e-18	K12309 beta-galactosidase [EC:3.2.1.23] | (RefSeq) beta-galactosidase 17-like (A)	GO:0048046,apoplast; GO:0005773,vacuole; GO:0004565,beta-galactosidase activity; GO:0030246,carbohydrate binding; GO:0005975,carbohydrate metabolic process; GO:0003674,molecular_function; GO:0003824,catalytic activity; GO:0004553,hydrolase activity, hydrolyzing O-glycosyl compounds; GO:0015925,galactosidase activity; GO:0016787,hydrolase activity; GO:0016798,hydrolase activity, acting on glycosyl…	down
SmiChr072599	9.2982	2.5987	1.0478	0.1395	0.3752	0.0711	-4.43094	3.87011e-08	2.15232e-07	K19986 exocyst complex component 8 | (RefSeq) exocyst complex component EXO84B-like (A)	GO:0005856,cytoskeleton; GO:0005829,cytosol; GO:0000145,exocyst; GO:0005576,extracellular region; GO:0048471,perinuclear region of cytoplasm; GO:0009524,phragmoplast; GO:0005886,plasma membrane; GO:0006887,exocytosis; GO:0006893,Golgi to plasma membrane transport; GO:0008104,protein localization; GO:0015031,protein transport; GO:0006810,transport; GO:0008150,biological_process; GO:0009987,cellula…	down
SmiChr082585	0.7772	0.5057	2.3837	0.0854	0.0418	0.0436	-4.41813	1.75416e-05	6.04227e-05	K21995 cytochrome P450 family 77 subfamily A [EC:1.14.-.-] | (RefSeq) cytochrome P450 77A1-like (A)	GO:0020037,heme binding; GO:0005506,iron ion binding; GO:0004497,monooxygenase activity; GO:0016705,oxidoreductase activity, acting on paired donors, with incorporation or reduction of molecular oxygen; GO:0003674,molecular_function; GO:0005488,binding; GO:0046906,tetrapyrrole binding; GO:0097159,organic cyclic compound binding; GO:1901363,heterocyclic compound binding; GO:0043167,ion binding; GO…	down
SmiChr054985	1.8881	1.5153	0.2989	0	0.1703	0	-4.41457	0.00177854	0.00412611	K14492 two-component response regulator ARR-A family | (RefSeq) two-component response regulator ARR3-like (A)	GO:0005737,cytoplasm; GO:0005634,nucleus; GO:0000156,phosphorelay response regulator activity; GO:0007623,circadian rhythm; GO:0009736,cytokinin-activated signaling pathway; GO:0000160,phosphorelay signal transduction system; GO:0010161,red light signaling pathway; GO:0006355,regulation of transcription, DNA-templated; GO:0009735,response to cytokinin; GO:0010114,response to red light; GO:0003674…	down
SmiChr080478	5.4178	3.5945	1.9939	0	0.5048	0	-4.41448	0.000688206	0.00173435	K03327 multidrug resistance protein, MATE family | (RefSeq) protein DETOXIFICATION 14-like (A)	GO:0009507,chloroplast; GO:0016021,integral component of membrane; GO:0016020,membrane; GO:0015297,antiporter activity; GO:0022857,transmembrane transporter activity; GO:0042910,xenobiotic transmembrane transporter activity; GO:1990961,xenobiotic detoxification by transmembrane export across the plasma membrane; GO:0003674,molecular_function; GO:0005215,transporter activity; GO:0015291,secondary …	down
SmiChr030520	3.0695	2.6134	6.5686	0.3411	0.1907	0.0497	-4.39126	1.80836e-11	1.63256e-10	K13754 solute carrier family 24 (sodium/potassium/calcium exchanger), member 6 | (RefSeq) cation/calcium exchanger 5-like (A)	GO:0016021,integral component of membrane; GO:0016020,membrane; GO:0034399,nuclear periphery; GO:0005886,plasma membrane; GO:0015297,antiporter activity; GO:0008324,cation transmembrane transporter activity; GO:0015079,potassium ion transmembrane transporter activity; GO:0015081,sodium ion transmembrane transporter activity; GO:0006812,cation transport; GO:0071805,potassium ion transmembrane tran…	down
SmiSca0437	14.2996	11.4464	11.4404	0.4441	1.3035	0	-4.38755	7.12325e-07	3.16255e-06	--	--	down
SmiChr013102	8.6699	5.2688	5.2743	0.1015	0.3476	0.466	-4.38182	2.7651e-19	6.22553e-18	K01783 ribulose-phosphate 3-epimerase [EC:5.1.3.1] | (RefSeq) ribulose-phosphate 3-epimerase, chloroplastic-like (A)	GO:0009535,chloroplast thylakoid membrane; GO:0005829,cytosol; GO:0004750,ribulose-phosphate 3-epimerase activity; GO:0046872,metal ion binding; GO:0044262,cellular carbohydrate metabolic process; GO:0009052,pentose-phosphate shunt, non-oxidative branch; GO:0019253,reductive pentose-phosphate cycle; GO:0003674,molecular_function; GO:0003824,catalytic activity; GO:0016853,isomerase activity; GO:00…	down
SmiChr020966	111.843	77.634	138.12	8.3671	4.0931	3.6319	-4.34428	8.83348e-40	8.871e-38	K02183 calmodulin | (RefSeq) probable calcium-binding protein CML46 (A)	GO:0005509,calcium ion binding; GO:1900425,negative regulation of defense response to bacterium; GO:0003674,molecular_function; GO:0005488,binding; GO:0043167,ion binding; GO:0043169,cation binding; GO:0046872,metal ion binding; GO:0002831,regulation of response to biotic stimulus; GO:0002832,negative regulation of response to biotic stimulus; GO:0006950,response to stress; GO:0006952,defense res…	down
SmiChr040929	4.7792	7.0575	32.1508	0.881	1.0774	0.2247	-4.33134	7.8151e-07	3.44611e-06	--	GO:0008270,zinc ion binding; GO:0003674,molecular_function; GO:0005488,binding; GO:0043167,ion binding; GO:0043169,cation binding; GO:0046872,metal ion binding; GO:0046914,transition metal ion binding	down
SmiChr061323	4.5577	1.8479	6.6266	0.2412	0.0786	0.328	-4.3249	1.3592e-08	8.11162e-08	K23947 2-oxoglutarate-dependent dioxygenase [EC:1.14.11.-] | (RefSeq) 2-oxoglutarate-dependent dioxygenase DAO-like (A)	GO:0051213,dioxygenase activity; GO:0046872,metal ion binding; GO:0009852,auxin catabolic process; GO:0003674,molecular_function; GO:0003824,catalytic activity; GO:0016491,oxidoreductase activity; GO:0005488,binding; GO:0043167,ion binding; GO:0043169,cation binding; GO:0008150,biological_process; GO:0008152,metabolic process; GO:0009056,catabolic process; GO:0009850,auxin metabolic process; GO:0…	down
SmiChr082638	2.6722	0.4091	7.1867	0.2937	0.1437	0.0749	-4.31651	2.75149e-05	9.07144e-05	K06944 developmentally-regulated GTP-binding protein [EC:3.6.5.-] | (RefSeq) developmentally-regulated G-protein 3 (A)	GO:0005737,cytoplasm; GO:0019003,GDP binding; GO:0005525,GTP binding; GO:0003924,GTPase activity; GO:0002181,cytoplasmic translation; GO:0000166,nucleotide binding; GO:0001882,nucleoside binding; GO:0001883,purine nucleoside binding; GO:0003674,molecular_function; GO:0005488,binding; GO:0017076,purine nucleotide binding; GO:0019001,guanyl nucleotide binding; GO:0032549,ribonucleoside binding; GO:…	down
SmiChr072483	0.5239	1.8248	1.339	0.0624	0.061	0.0636	-4.31293	8.0912e-05	0.000243584	K09523 DnaJ homolog subfamily C member 3 | (RefSeq) dnaJ protein P58IPK homolog isoform X1 (A)	GO:0005788,endoplasmic reticulum lumen; GO:0005575,cellular_component; GO:0005622,intracellular anatomical structure; GO:0005737,cytoplasm; GO:0005783,endoplasmic reticulum; GO:0012505,endomembrane system; GO:0031974,membrane-enclosed lumen; GO:0043226,organelle; GO:0043227,membrane-bounded organelle; GO:0043229,intracellular organelle; GO:0043231,intracellular membrane-bounded organelle; GO:0043…	down
SmiChr064351	1.2621	0.9803	1.2084	0.088	0	0.0897	-4.28567	1.23454e-06	5.24898e-06	K18834 WRKY transcription factor 1 | (RefSeq) WRKY transcription factor 1-like (A)	GO:0005634,nucleus; GO:0003700,DNA-binding transcription factor activity; GO:0046872,metal ion binding; GO:0000976,transcription regulatory region sequence-specific DNA binding; GO:0045893,positive regulation of transcription, DNA-templated; GO:0009961,response to 1-aminocyclopropane-1-carboxylic acid; GO:0009611,response to wounding; GO:0003674,molecular_function; GO:0140110,transcription regula…	down
SmiChr030533	1.135	0.994	0.3899	0.0649	0.0635	0	-4.28341	0.000906271	0.0022304	--	GO:0009793,embryo development ending in seed dormancy; GO:0000003,reproduction; GO:0003006,developmental process involved in reproduction; GO:0007275,multicellular organism development; GO:0008150,biological_process; GO:0009790,embryo development; GO:0009791,post-embryonic development; GO:0010154,fruit development; GO:0022414,reproductive process; GO:0032501,multicellular organismal process; GO:0…	down
SmiChr042785	16.074	11.8878	13.713	0.8393	0.7071	0.5945	-4.27513	5.58626e-76	2.88149e-73	K14409 protein SMG7 | (RefSeq) protein SMG7-like (A)	GO:0005697,telomerase holoenzyme complex; GO:0070034,telomerase RNA binding; GO:0042162,telomeric DNA binding; GO:0000184,nuclear-transcribed mRNA catabolic process, nonsense-mediated decay; GO:0003674,molecular_function; GO:0003676,nucleic acid binding; GO:0003723,RNA binding; GO:0005488,binding; GO:0097159,organic cyclic compound binding; GO:1901363,heterocyclic compound binding; GO:0003677,DNA…	down
SmiChr070844	27.0009	10.8714	41.9729	2.0611	0.2881	1.8021	-4.26117	4.53236e-10	3.38822e-09	K20617 cytochrome P450 family 71 subfamily A | (RefSeq) cytochrome P450 71A9-like (A)	GO:0016021,integral component of membrane; GO:0020037,heme binding; GO:0005506,iron ion binding; GO:0004497,monooxygenase activity; GO:0016705,oxidoreductase activity, acting on paired donors, with incorporation or reduction of molecular oxygen; GO:0003674,molecular_function; GO:0005488,binding; GO:0046906,tetrapyrrole binding; GO:0097159,organic cyclic compound binding; GO:1901363,heterocyclic c…	down
SmiSca0123	2.3946	1.0619	3.3637	0.1418	0.1214	0.0904	-4.25788	6.68198e-15	9.29254e-14	K04424 sterile alpha motif and leucine zipper containing kinase AZK [EC:2.7.11.25] | (RefSeq) probable serine/threonine-protein kinase SIS8 (A)	GO:0005739,mitochondrion; GO:0005634,nucleus; GO:0005524,ATP binding; GO:0106310,protein serine kinase activity; GO:0004674,protein serine/threonine kinase activity; GO:0004712,protein serine/threonine/tyrosine kinase activity; GO:0006468,protein phosphorylation; GO:0009651,response to salt stress; GO:0010182,sugar mediated signaling pathway; GO:0000166,nucleotide binding; GO:0003674,molecular_fu…	down
SmiChr040252	4.0858	8.0802	2.0563	0.2245	0.2196	0.3053	-4.25682	3.70429e-09	2.4131e-08	K15289 solute carrier family 35, member F5 | (RefSeq) uncharacterized vacuolar membrane protein YML018C-like (A)	GO:0000139,Golgi membrane; GO:0016021,integral component of membrane; GO:0016758,transferase activity, transferring hexosyl groups; GO:0008289,lipid binding; GO:0006869,lipid transport; GO:0006486,protein glycosylation; GO:0003674,molecular_function; GO:0003824,catalytic activity; GO:0016740,transferase activity; GO:0016757,transferase activity, transferring glycosyl groups; GO:0005488,binding; G…	down
SmiChr021346	0.8066	0.602	1.0445	0	0.0626	0.0653	-4.25062	2.87496e-06	1.13894e-05	K24736 WD repeat-containing protein 1 (actin-interacting protein 1) | (RefSeq) actin-interacting protein 1-2-like (A)	GO:0030864,cortical actin cytoskeleton; GO:0080008,Cul4-RING E3 ubiquitin ligase complex; GO:0005829,cytosol; GO:0051015,actin filament binding; GO:0030042,actin filament depolymerization; GO:0030836,positive regulation of actin filament depolymerization; GO:0003674,molecular_function; GO:0003779,actin binding; GO:0005488,binding; GO:0005515,protein binding; GO:0008092,cytoskeletal protein bindin…	down
SmiChr022739	3.8106	5.4175	1.6695	0	0.5707	0	-4.23781	0.000289041	0.000782824	K00799 glutathione S-transferase [EC:2.5.1.18] | (RefSeq) glutathione S-transferase L3-like isoform X1 (A)	GO:0004364,glutathione transferase activity; GO:0006749,glutathione metabolic process; GO:0010731,protein glutathionylation; GO:0003674,molecular_function; GO:0003824,catalytic activity; GO:0016740,transferase activity; GO:0016765,transferase activity, transferring alkyl or aryl (other than methyl) groups; GO:0006518,peptide metabolic process; GO:0006575,cellular modified amino acid metabolic pro…	down
[truncated: 2,212 more rows]

## Sheet: Table S8
Table S8. Comparative analysis of key enzyme genes and metabolites in the phenolic acid metabolic pathway in Sm.SC and Sm.SD.
[truncated: 82 more rows]

[truncated: 6 more sheets: Table S9, Table S10, Table S11, Table S12, Table S13, Table S14]
